# Supplementary material for: Natural Coumarin Shows Toxicity to Spodoptera litura by Inhibiting Detoxification Enzymes and Glycometabolism
Source: Int J Mol Sci. 2023 Aug 24;24(17):13177. doi: 10.3390/ijms241713177 (PMC10488291; doi:10.3390/ijms241713177)
Supplement: Supplementary file 1 [file ijms-24-13177-s001.zip]

Archive with 8 entries (8 files):
- Figure S1.pdf
- Figure S2.pdf
- Figure S3.pdf
- Table S1.pdf
- Table S2.xlsx
- Table S3.xlsx
- Table S4.xlsx
- Table S5.xlsx
