# Supplementary material for: Natural Coumarin Shows Toxicity to Spodoptera litura by Inhibiting Detoxification Enzymes and Glycometabolism
Source: Int J Mol Sci. 2023 Aug 24;24(17):13177. doi: 10.3390/ijms241713177 (PMC10488291; doi:10.3390/ijms241713177)
Supplement: Supplementary file 1 [file ijms-24-13177-s001.zip › Table S2.xlsx]

## Sheet: Table S2
Table S2. A summary of the transcriptomes in the different treatments in S. litura
Sample	Library	Raw reads	Raw bases	Clean reads	Clean bases	Error rate	Q20	Q30	GC percent
Coumarin-0h-1	FRAS220038802-1r	47445002	7.12G	43661616	6.55G	0.03	96.39	90.73	47.94
Coumarin-0h-2	FRAS220038803-1r	54872716	8.23G	50255686	7.54G	0.03	97.61	93.47	48.59
Coumarin-0h-3	FRAS220038804-1r	45583608	6.84G	42285760	6.34G	0.03	96.46	90.89	47.04
Coumarin-24h-1	FRAS220038805-1r	47854762	7.18G	44352000	6.65G	0.03	96.26	90.48	46.21
Coumarin-24h-2	FRAS220038806-1r	45732424	6.86G	42673846	6.4G	0.03	96.35	90.66	46.42
Coumarin-24h-3	FRAS220038807-1r	45863042	6.88G	42683020	6.4G	0.03	96.32	90.55	47.31
Coumarin-48h-1	FRAS220038808-1r	47086954	7.06G	44551274	6.68G	0.03	96.22	90.33	46.25
Coumarin-48h-2	FRAS220038809-1r	45393056	6.81G	42626972	6.39G	0.03	96.3	90.57	46.94
Coumarin-48h-3	FRAS220038810-1r	45692432	6.85G	42774280	6.42G	0.03	96.47	90.88	46.07
