# Supplementary material for: Natural Coumarin Shows Toxicity to Spodoptera litura by Inhibiting Detoxification Enzymes and Glycometabolism
Source: Int J Mol Sci. 2023 Aug 24;24(17):13177. doi: 10.3390/ijms241713177 (PMC10488291; doi:10.3390/ijms241713177)
Supplement: Supplementary file 1 [file ijms-24-13177-s001.zip › Table S3.xlsx]

## Sheet: align_pct
Table S3. A summary of reads mapped to S. litura genome in different treatment.
Sample	Total reads	Total map	Unique map	Multiple map	Read1 map	Read2 map	Positive map	Negative map	Splice map	Unsplice map	Proper map
Cou-0h-1	43661616	39,306,176(90.02%)	37,871,804(86.74%)	1,434,372 (3.29%)	18,941,279 (43.38%)	18,930,525 (43.36%)	18,849,316 (43.17%)	19,022,488 (43.57%)	17,306,216 (39.64%)	20,565,588 (47.1%)	35,006,690 (80.18%)
Cou-0h-2	50255686	45,643,668(90.82%)	43,894,693(87.34%)	1,748,975 (3.48%)	21,924,778 (43.63%)	21,969,915 (43.72%)	21,861,515 (43.5%)	22,033,178 (43.84%)	20,309,356 (40.41%)	23,585,337 (46.93%)	40,697,160 (80.98%)
Cou-0h-3	42285760	38,038,940(89.96%)	36,665,418(86.71%)	1,373,522 (3.25%)	18,331,782 (43.35%)	18,333,636 (43.36%)	18,258,657 (43.18%)	18,406,761 (43.53%)	16,193,257 (38.29%)	20,472,161 (48.41%)	33,977,248 (80.35%)
Cou-24h-1	44352000	38,789,705(87.46%)	37,611,191(84.8%)	1,178,514 (2.66%)	18,822,767 (42.44%)	18,788,424 (42.36%)	18,690,892 (42.14%)	18,920,299 (42.66%)	14,817,124 (33.41%)	22,794,067 (51.39%)	34,543,440 (77.88%)
Cou-24h-2	42673846	37,983,568(89.01%)	36,750,821(86.12%)	1,232,747 (2.89%)	18,390,221 (43.09%)	18,360,600 (43.03%)	18,275,301 (42.83%)	18,475,520 (43.29%)	14,964,026 (35.07%)	21,786,795 (51.05%)	33,959,156 (79.58%)
Cou-24h-3	42683020	38,137,885(89.35%)	36,962,928(86.6%)	1,174,957 (2.75%)	18,517,945 (43.38%)	18,444,983 (43.21%)	18,383,512 (43.07%)	18,579,416 (43.53%)	15,512,491 (36.34%)	21,450,437 (50.26%)	33,646,642 (78.83%)
Cou-48h-1	44551274	39,942,407(89.65%)	38,749,446(86.98%)	1,192,961 (2.68%)	19,416,446 (43.58%)	19,333,000 (43.39%)	19,278,019 (43.27%)	19,471,427 (43.71%)	15,662,984 (35.16%)	23,086,462 (51.82%)	35,519,400 (79.73%)
Cou-48h-2	42626972	38,252,591(89.74%)	37,110,116(87.06%)	1,142,475 (2.68%)	18,577,042 (43.58%)	18,533,074 (43.48%)	18,451,209 (43.29%)	18,658,907 (43.77%)	15,742,502 (36.93%)	21,367,614 (50.13%)	34,415,252 (80.74%)
Cou-48h-3	42774280	38,518,422(90.05%)	37,329,963(87.27%)	1,188,459 (2.78%)	18,654,879 (43.61%)	18,675,084 (43.66%)	18,593,778 (43.47%)	18,736,185 (43.8%)	15,369,926 (35.93%)	21,960,037 (51.34%)	34,680,542 (81.08%)
