# Supplementary material for: Natural Coumarin Shows Toxicity to Spodoptera litura by Inhibiting Detoxification Enzymes and Glycometabolism
Source: Int J Mol Sci. 2023 Aug 24;24(17):13177. doi: 10.3390/ijms241713177 (PMC10488291; doi:10.3390/ijms241713177)
Supplement: Supplementary file 1 [file ijms-24-13177-s001.zip › Table S4.xlsx]

## Sheet: Cou-24h_Cou-0h
																		Table S4. Identification of differential metabolites from 0 h to 24 h in S. litura after coumarin treatment
ID	m/z	Retention time (min)	Ion mode	Metabolites	HMDB	METLIN	Lipidmaps	kegg	PubChem	CAS	Super Class	Class	Sub Class	level	Score	Fragmentation Score	Adducts	Formula	Mass Error (ppm)	VIP	P-value	adj.P-value	log2(FC)	FC	average(Cou-24h)	average(Cou-0h)	Cou-24h-1	Cou-24h-2	Cou-24h-3	Cou-24h-4	Cou-24h-5	Cou-24h-6	Cou-0h-1	Cou-0h-2	Cou-0h-3	Cou-0h-4	Cou-0h-5	Cou-0h-6
0.75_343.1266n	344.134	0.746517	pos	N-(1-Deoxy-1-fructosyl)tyrosine	HMDB0037845	92653			131752248	34393-22-1	Organic acids and derivatives	Carboxylic acids and derivatives	Amino acids, peptides, and analogues	***	67.8	82.5	M+H, M+K, M+H-H2O	C15H21NO8	-0.205738	28.1495	1.31862e-05	0.000128428	1.36313	2.57243	3.37189e+07	1.31078e+07	2.63174e+07	3.06919e+07	3.07828e+07	3.71072e+07	4.08481e+07	3.6566e+07	1.52054e+07	1.11958e+07	1.7982e+07	1.46384e+07	1.14716e+07	8.1535e+06
3.97_324.0845n	347.074	3.9717	pos	Mahaleboside	HMDB0032984	88883			131751353		Phenylpropanoids and polyketides	Coumarins and derivatives	Coumarin glycosides	*	47.3	39.1	M+Na, M+K, M+NH4, M+H	C15H16O8	0.0941878	27.3068	2.75508e-06	4.34837e-05	2.38734	5.23192	2.34388e+07	4.47996e+06	1.95869e+07	2.91168e+07	2.43567e+07	2.51898e+07	2.65375e+07	1.58451e+07	4.34313e+06	3.68813e+06	4.38709e+06	4.78596e+06	5.93345e+06	3.742e+06
0.71_517.1633m/z	517.163	0.707183	neg	Betamethasone phosphate	HMDB0249163				2367		Lipids and lipid-like molecules	Steroids and steroid derivatives	Pregnane steroids	*	38.2	1.12	M+FA-H	C22H30FO8P	-2.48455	21.4827	1.11603e-06	2.44871e-05	1.01274	2.01774	2.29116e+07	1.13551e+07	2.14156e+07	1.93316e+07	2.39104e+07	2.41949e+07	2.66881e+07	2.19291e+07	1.01039e+07	1.17069e+07	1.03581e+07	1.21924e+07	1.15471e+07	1.2222e+07
0.73_172.0136n	343.02	0.733783	neg	Glycerophosphoric acid	HMDB0252849	65927		C03189	754		Lipids and lipid-like molecules	Glycerophospholipids	Glycerophosphates	***	74.3	79.5	M-H, 2M-H, M-H2O-H	C3H9O6P	-0.519649	18.2755	0.000167353	0.000847729	-0.374284	0.771488	3.12822e+07	4.05478e+07	3.1009e+07	3.07519e+07	3.05742e+07	2.89081e+07	3.0863e+07	3.55868e+07	3.98829e+07	4.39447e+07	4.37101e+07	3.80941e+07	4.17266e+07	3.59286e+07
0.69_377.0854m/z	377.085	0.694767	neg	2,2-Dichloro-12-(4-chlorophenyl)dodecanoic acid	HMDB0249301				9929731		Lipids and lipid-like molecules	Fatty Acyls	Fatty acids and conjugates	*	36.3	43.9	M-H	C18H25Cl3O2	1.88387	17.9356	4.45587e-06	6.04247e-05	0.763404	1.69749	2.00155e+07	1.17912e+07	2.11249e+07	1.65514e+07	2.20445e+07	2.05226e+07	2.06122e+07	1.9237e+07	1.20908e+07	9.96148e+06	1.19519e+07	1.35229e+07	1.20417e+07	1.11784e+07
1.04_687.2603m/z	687.26	1.03877	pos	2',7-Dihydroxy-4'-methoxy-8-prenylflavan 2',7-diglucoside	HMDB0036400	91542			85228900		Phenylpropanoids and polyketides	Flavonoids	Flavonoid glycosides	*	39	1.39	M+Na	C33H44O14	-3.0133	16.0914	0.000250875	0.00115984	1.21314	2.31842	1.27181e+07	5.48568e+06	1.13699e+07	1.08403e+07	1.1949e+07	1.19665e+07	1.44998e+07	1.56833e+07	7.71994e+06	3.08687e+06	8.42459e+06	7.03786e+06	4.24113e+06	2.40371e+06
1.06_192.0263n	191.019	1.05887	neg	Citric acid	HMDB0000094	124		C00158	311	77-92-9	Organic acids and derivatives	Carboxylic acids and derivatives	Tricarboxylic acids and derivatives	***	74	95.2	M-H2O-H, M-H	C6H8O7	-3.48273	15.5944	0.000348263	0.00149843	0.518117	1.43208	2.25028e+07	1.57133e+07	2.44195e+07	2.07353e+07	2.569e+07	2.36911e+07	2.28185e+07	1.76623e+07	1.59573e+07	1.49925e+07	1.76644e+07	1.63538e+07	1.4251e+07	1.50608e+07
1.06_497.1979n	536.161	1.06365	pos	N-[[3-[(2S)-2-Hydroxy-3-[[2-[4-[(phenylsulfonyl)amino]phenyl]ethyl]amino]propoxy]phenyl]methyl]-acetamide	HMDB0253860				53432043		Benzenoids	Benzene and substituted derivatives	Sulfanilides	*	37.8	0.3	M+Na, M+K	C26H31N3O5S	-1.16019	14.2861	1.59013e-06	3.07761e-05	1.42783	2.69042	8.22078e+06	3.05558e+06	7.26583e+06	7.34186e+06	7.41709e+06	9.12532e+06	9.61839e+06	8.5562e+06	2.96165e+06	2.44006e+06	4.04413e+06	3.68636e+06	3.15441e+06	2.04688e+06
0.68_342.1161n	387.114	0.682967	neg	Alpha-Lactose	HMDB0000186	984806		C00243	84571		Organic oxygen compounds	Organooxygen compounds	Carbohydrates and carbohydrate conjugates	***	67.4	68.4	M-H, M+FA-H	C12H22O11	-0.346107	13.3879	1.69094e-06	3.207e-05	0.806217	1.74862	1.04843e+07	5.99574e+06	9.3644e+06	1.03335e+07	1.04431e+07	9.99829e+06	1.17301e+07	1.10363e+07	5.55344e+06	7.13434e+06	6.27172e+06	5.87577e+06	6.2055e+06	4.93367e+06
2.08_148.0524n	166.086	2.07553	pos	trans-Cinnamic acid	HMDB0000930	5880		C10438	444539	140-10-3	Phenylpropanoids and polyketides	Cinnamic acids and derivatives	Cinnamic acids	*	51.2	65.3	M+H, M+NH4, M+H-H2O	C9H8O2	-0.253874	12.8738	2.80547e-05	0.000221341	-0.722043	0.606238	6.776e+06	1.11771e+07	6.97088e+06	5.83756e+06	8.03813e+06	6.91333e+06	6.77515e+06	6.12097e+06	1.15588e+07	1.24404e+07	1.20309e+07	1.10193e+07	8.80163e+06	1.12117e+07
3.58_187.0633n	188.071	3.57523	pos	Indoleacrylic acid	HMDB0000734	5702			5375048	29953-71-7	Organoheterocyclic compounds	Indoles and derivatives	Indoles	*	46.9	41.3	M+H, M+NH4, M+H-H2O	C11H9NO2	-0.18971	11.3875	1.77094e-05	0.000158146	-0.731601	0.602235	5.14596e+06	8.54477e+06	4.99645e+06	4.46351e+06	5.77432e+06	5.40078e+06	5.55286e+06	4.68783e+06	8.53068e+06	8.68701e+06	9.31688e+06	8.5525e+06	6.75007e+06	9.43145e+06
0.76_378.0962m/z	378.096	0.7602	neg	Flurtamone	HMDB0252414	331456			91755		Benzenoids	Benzene and substituted derivatives	Trifluoromethylbenzenes	*	44.7	30.4	M+FA-H	C18H14F3NO2	1.08113	11.1873	5.76046e-07	1.74146e-05	1.12749	2.18478	5.79632e+06	2.65304e+06	5.62621e+06	5.6401e+06	5.33845e+06	6.09691e+06	5.89802e+06	6.17825e+06	2.66562e+06	2.4903e+06	3.3538e+06	3.24619e+06	2.49744e+06	1.66493e+06
1.34_132.1019m/z	132.102	1.34065	pos	L-Alloisoleucine	HMDB0000557	315303			99288	1509-34-8	Organic acids and derivatives	Carboxylic acids and derivatives	Amino acids, peptides, and analogues	***	75.3	83.8	M+H	C6H13NO2	0.312539	10.675	0.000151808	0.000787844	-0.547355	0.684274	6.80985e+06	9.95194e+06	7.30624e+06	6.41907e+06	8.16209e+06	6.51851e+06	6.86196e+06	5.59124e+06	1.07054e+07	1.02122e+07	1.06168e+07	1.01147e+07	8.05159e+06	1.00109e+07
0.69_379.0823m/z	379.082	0.694767	neg	1-Nitro-3,5-dinitroso-1,3,5-triazinane	HMDB0253137						Organoheterocyclic compounds	Triazinanes	1,3,5-triazinanes	*	38.3	0	2M-H	C3H6N6O4	-1.49589	10.1271	5.03695e-06	6.52203e-05	0.762167	1.69604	6.401e+06	3.77409e+06	6.77834e+06	5.26837e+06	7.04209e+06	6.54879e+06	6.61456e+06	6.15383e+06	3.90693e+06	3.15406e+06	3.82491e+06	4.29519e+06	3.84512e+06	3.61834e+06
3.62_340.0792n	339.072	3.62453	neg	Daphnetin glucoside	HMDB0303778				73981557		Phenylpropanoids and polyketides	Coumarins and derivatives	Coumarin glycosides	*	48.2	44.6	M-H, 2M-H	C15H16O9	-0.791204	8.81765	0.00611803	0.015459	2.76392	6.79241	3.00385e+06	442236	1.97449e+06	6.50851e+06	2.79456e+06	2.83579e+06	2.57819e+06	1.33154e+06	456889	355006	467257	432089	606965	335209
0.77_204.1231m/z	204.123	0.773117	pos	L-Acetylcarnitine	HMDB0000201					3040-38-8	Lipids and lipid-like molecules	Fatty Acyls	Fatty acid esters	***	65.4	83.3	M+H	C9H17NO4	0.162761	8.4832	8.63592e-09	2.35409e-06	2.14179	4.4131	2.29332e+06	519662	2.38404e+06	2.70438e+06	1.9806e+06	2.27575e+06	2.11868e+06	2.29649e+06	511308	501150	453671	553011	532949	565883
0.69_195.0504m/z	195.05	0.694767	neg	Gluconic acid	HMDB0000625	345		C00257	10690	526-95-4	Organic oxygen compounds	Organooxygen compounds	Carbohydrates and carbohydrate conjugates	***	70.3	91.6	M-H	C6H12O7	-3.29276	8.19763	7.19924e-06	8.43302e-05	-1.95924	0.257163	597056	2.3217e+06	814114	556610	905930	511060	422016	372605	2.39516e+06	2.18334e+06	1.96442e+06	2.05454e+06	2.1404e+06	3.19235e+06
2.08_120.0809m/z	120.081	2.07553	pos	2-Hydroxyphenethylamine	HMDB0001065	59		C02735	1000	7568-93-6	Organic nitrogen compounds	Organonitrogen compounds	Amines	*	56.9	94.4	M+H-H2O	C8H11NO	1.23593	7.93918	3.41033e-05	0.000253945	-0.751888	0.593826	2.4532e+06	4.13118e+06	2.54391e+06	2.08406e+06	2.99261e+06	2.44635e+06	2.41437e+06	2.2379e+06	4.33418e+06	4.57149e+06	4.45435e+06	3.96845e+06	3.22094e+06	4.23764e+06
0.75_164.0474n	182.081	0.746517	pos	9-hydroxy-7E-Nonene-3,5-diynoic acid		74318	LMFA01030721		9543628		Lipids and lipid-like molecules	Fatty Acyls	Fatty Acids and Conjugates	*	48.4	42.9	M+H-H2O, M+NH4	C9H8O3	0.256637	6.95471	0.000361057	0.00154315	0.646145	1.56498	3.72139e+06	2.37791e+06	3.66688e+06	3.01585e+06	3.77902e+06	3.67216e+06	4.16749e+06	4.02693e+06	2.44655e+06	2.74463e+06	2.92181e+06	2.52229e+06	1.64124e+06	1.99095e+06
0.65_156.0768m/z	156.077	0.650033	pos	L-Histidine	HMDB0000177	21		C00135	6274	71-00-1	Organic acids and derivatives	Carboxylic acids and derivatives	Amino acids, peptides, and analogues	***	75.1	97.9	M+H	C6H9N3O2	0.178961	6.85901	0.000200804	0.000978052	0.276115	1.21093	7.33141e+06	6.05437e+06	7.2028e+06	7.2514e+06	7.21162e+06	7.02183e+06	7.7695e+06	7.53134e+06	6.1808e+06	6.70874e+06	6.31684e+06	6.1244e+06	5.43463e+06	5.56082e+06
1.34_472.1693n	471.162	1.33682	neg	Dexamethasone phosphate		318146			9400		Unclassified	Unclassified	Unclassified	*	38.2	0.0982	M-H, 2M-H	C22H30FO8P	6.52311	6.57414	4.02409e-08	4.43283e-06	2.34195	5.06986	1.32648e+06	261640	1.13526e+06	1.42005e+06	1.31319e+06	1.24547e+06	1.57163e+06	1.27326e+06	319861	168794	384811	294396	251344	150631
0.76_380.0930m/z	380.093	0.7602	neg	Seminaphtharhodafluor	HMDB0244697				71308270		Organoheterocyclic compounds	Benzopyrans	1-benzopyrans	*	41.2	15.5	M-H	C24H15NO4	0.357009	6.41352	3.07474e-07	1.20302e-05	1.11697	2.16891	1.9086e+06	879979	1.83273e+06	1.89172e+06	1.7715e+06	2.01089e+06	1.93311e+06	2.01163e+06	882863	826748	1.10019e+06	1.06063e+06	829068	580375
0.72_176.0544n	351.102	0.720717	neg	Allantoic acid	HMDB0001209	343		C00499	203	99-16-1	Organic acids and derivatives	Carboxylic acids and derivatives	Amino acids, peptides, and analogues	**	63.1	28.2	M-H, 2M-H	C4H8N4O4	-0.850451	6.2837	0.00334224	0.00941553	0.49508	1.4094	4.19502e+06	2.97646e+06	4.09483e+06	3.6392e+06	4.38523e+06	4.63699e+06	4.59402e+06	3.81986e+06	2.41394e+06	3.56292e+06	2.21211e+06	2.68031e+06	3.09246e+06	3.89703e+06
1.25_261.0306n	260.023	1.24662	neg	O-Sulfotyrosine	HMDB0155722				514186	956-46-7	Organic acids and derivatives	Carboxylic acids and derivatives	Amino acids, peptides, and analogues	***	77.1	93.8	M-H, 2M-H	C9H11NO6S	-0.411895	6.15309	5.43089e-06	6.86135e-05	1.0396	2.05565	1.88917e+06	919012	2.0105e+06	1.82551e+06	2.15962e+06	1.84461e+06	1.83092e+06	1.66383e+06	1.01197e+06	746576	1.09224e+06	1.16374e+06	885339	614200
0.77_339.0345m/z	339.035	0.7742	neg	2,3,4-Trihydroxybenzoic acid	HMDB0059964	325930			11874	610-02-6	Benzenoids	Benzene and substituted derivatives	Benzoic acids and derivatives	*	39.2	1.2	2M-H	C7H6O5	-3.63653	6.10004	6.35333e-07	1.85783e-05	-1.426	0.372162	551577	1.48209e+06	595552	484792	591226	606178	524635	507076	1.56676e+06	1.42733e+06	1.15787e+06	1.41701e+06	1.57451e+06	1.74904e+06
1.05_132.0245n	150.058	1.05102	pos	3-Methyl sulfolene	HMDB0059667	343032			70941		Organoheterocyclic compounds	Dihydrothiophenes	Unclassified	*	39.1	5.98	M+H, M+NH4	C5H8O2S	-0.277431	5.94575	2.87579e-06	4.46011e-05	-0.678813	0.624679	1.50399e+06	2.40763e+06	1.60674e+06	1.2062e+06	1.56493e+06	1.55221e+06	1.68745e+06	1.40643e+06	2.43222e+06	2.36236e+06	2.47917e+06	2.44039e+06	2.1227e+06	2.60893e+06
1.08_342.1193m/z	342.119	1.07635	neg	De-O-methylsimmondsin	HMDB0041208	95628			5375609	135105-75-8	Organic oxygen compounds	Organooxygen compounds	Carbohydrates and carbohydrate conjugates	***	64.2	50.3	M-H2O-H	C15H23NO9	-0.251487	5.91341	0.00668657	0.016606	0.936622	1.91404	2.37809e+06	1.24244e+06	2.40872e+06	1.94192e+06	1.59725e+06	1.76526e+06	3.39849e+06	3.15689e+06	1.34087e+06	1.15028e+06	1.71403e+06	1.35867e+06	1.14228e+06	748535
0.71_367.0643m/z	367.064	0.707183	neg	L-gamma-Glutamyl-S-allylthio-L-cysteine	HMDB0038515	93192			131752387		Organic acids and derivatives	Carboxylic acids and derivatives	Amino acids, peptides, and analogues	*	38.3	6.67	M+FA-H	C11H18N2O5S2	1.14269	5.86403	1.18496e-07	7.97396e-06	-1.41475	0.375075	511123	1.36272e+06	581359	461471	626260	518809	452754	426082	1.48332e+06	1.38418e+06	1.27242e+06	1.19329e+06	1.28986e+06	1.55326e+06
0.65_146.1055n	147.113	0.650033	pos	D-Lysine	HMDB0003405	6919		C00739	57449	923-27-3	Organic acids and derivatives	Carboxylic acids and derivatives	Amino acids, peptides, and analogues	***	71.4	68.7	M+H-H2O, M+H	C6H14N2O2	-0.113612	5.85488	0.000631633	0.00241296	-0.364039	0.776986	3.47108e+06	4.46736e+06	3.26869e+06	3.59214e+06	3.3957e+06	3.48413e+06	3.57484e+06	3.51098e+06	4.56232e+06	5.29495e+06	4.27099e+06	3.951e+06	4.0887e+06	4.6362e+06
0.69_381.0793m/z	381.079	0.685267	pos	Melibiose	HMDB0000048				6602503	13299-20-2	Organic oxygen compounds	Organooxygen compounds	Carbohydrates and carbohydrate conjugates	**	55.5	1.8	M+K	C12H22O11	-0.292956	5.84035	9.98096e-08	7.35982e-06	0.918021	1.88952	1.79338e+06	949117	1.66295e+06	1.64313e+06	1.80385e+06	1.87643e+06	1.97804e+06	1.79585e+06	946300	872495	1.05386e+06	1.05497e+06	905772	861306
0.70_342.1162n	365.105	0.697183	pos	Trehalose	HMDB0000975	5913		C01083	7427	99-20-7	Organic oxygen compounds	Organooxygen compounds	Carbohydrates and carbohydrate conjugates	***	68.8	69.2	M+NH4, M+Na	C12H22O11	-0.0901127	5.80707	1.06952e-06	2.38573e-05	0.857325	1.81168	1.88833e+06	1.04231e+06	1.7608e+06	1.65719e+06	1.93374e+06	1.91381e+06	2.16697e+06	1.89748e+06	1.04291e+06	965571	1.13114e+06	1.18607e+06	973801	954382
0.71_573.1435m/z	573.143	0.707183	neg	Fomidacillin	HMDB0252430				14431554		Lipids and lipid-like molecules	Steroids and steroid derivatives	Steroid lactones	*	36.8	0	M-H2O-H	C24H28N6O10S	4.33748	5.74692	3.84103e-06	5.40894e-05	1.00517	2.00719	1.68196e+06	837967	1.45339e+06	1.67567e+06	1.59955e+06	1.57852e+06	1.83792e+06	1.94669e+06	814581	731330	1.0451e+06	942146	828560	666088
0.75_459.1974m/z	459.197	0.746517	pos	Mandelonitrile rutinoside	HMDB0032803	88725			131751315	184002-37-7	Organic oxygen compounds	Organooxygen compounds	Carbohydrates and carbohydrate conjugates	*	40.2	10.7	M+NH4	C20H27NO10	0.158546	5.64669	0.000759193	0.00280177	0.843983	1.795	2.0886e+06	1.16357e+06	1.91156e+06	2.25714e+06	2.45995e+06	2.09361e+06	2.04909e+06	1.76026e+06	1.3069e+06	840389	1.76343e+06	1.41153e+06	991855	667297
0.70_162.1124m/z	162.112	0.697183	pos	L-Carnitine	HMDB0000062			C00318			Organic nitrogen compounds	Organonitrogen compounds	Quaternary ammonium salts	***	68.6	76.5	M+H	C7H15NO3	-0.237664	5.51442	2.41279e-06	4.01291e-05	2.12809	4.37138	1.00299e+06	229444	777135	846016	856174	1.15112e+06	1.22664e+06	1.16083e+06	240033	241817	262147	202510	223441	206713
4.34_240.9809m/z	240.981	4.33503	neg	Caffeic acid 4-O-sulfate	HMDB0041708	96066			21668705	151481-51-5	Phenylpropanoids and polyketides	Cinnamic acids and derivatives	Hydroxycinnamic acids and derivatives	***	62.3	41.7	M-H2O-H	C9H8O7S	-1.19651	5.44116	7.42471e-06	8.59076e-05	4.84445	28.7292	795400	27686.1	639166	1.2174e+06	636245	845768	768683	665137	18709.6	12637.5	30021.4	41775.1	42470.9	20502.2
0.77_134.0205n	133.013	0.7742	neg	D-Malic acid	HMDB0031518	63096		C00497	92824	636-61-3	Organic acids and derivatives	Hydroxy acids and derivatives	Beta hydroxy acids and derivatives	***	70.5	91.2	M-H2O-H, M-H	C4H6O5	-7.77029	5.32431	0.00239128	0.0071485	-0.209977	0.864551	5.51914e+06	6.38383e+06	5.74346e+06	4.93615e+06	5.94894e+06	5.52728e+06	5.60768e+06	5.35135e+06	6.63651e+06	5.94573e+06	6.7808e+06	6.29928e+06	5.90797e+06	6.73267e+06
1.05_145.0134m/z	145.013	1.04568	neg	Oxoglutaric acid	HMDB0000208	5218		C00026	51	328-50-7	Organic acids and derivatives	Keto acids and derivatives	Gamma-keto acids and derivatives	***	47.2	38	M-H	C5H6O5	-5.61023	4.97489	7.34939e-06	8.52816e-05	0.690982	1.61438	1.67991e+06	1.04059e+06	1.84229e+06	1.61847e+06	1.91263e+06	1.61116e+06	1.47469e+06	1.62022e+06	1.07588e+06	932511	1.13305e+06	1.08553e+06	1.08535e+06	931224
1.04_118.0865m/z	118.086	1.03877	pos	Norvaline	HMDB0013716	85259		C01799	439575	760-78-1	Organic acids and derivatives	Carboxylic acids and derivatives	Amino acids, peptides, and analogues	***	68.7	76.3	M+H	C5H11NO2	1.80435	4.90892	9.41498e-05	0.000545073	-0.618089	0.651534	1.23283e+06	1.89219e+06	1.32948e+06	1.11176e+06	1.53532e+06	1.16612e+06	1.20808e+06	1.04621e+06	1.89435e+06	2.02883e+06	1.72951e+06	2.12166e+06	1.61794e+06	1.96087e+06
8.71_457.2807m/z	457.281	8.70548	neg	3-O-alpha-L-rhamnopyranosyl-3-hydroxyoctanoyl-3-hydroxydecanoic acid			LMFA13030010		101354481		Lipids and lipid-like molecules	Fatty Acyls	Fatty acyl glycosides	*	55.2	77.9	M-H2O-H	C24H44O9	0.00737864	4.86674	6.22638e-08	5.47207e-06	1.91284	3.7655	800102	212482	734698	842319	766563	787864	764263	904905	268207	223403	322261	199981	172116	88926.7
1.06_424.0463n	405.028	1.05887	neg	Quercetin 7,3',4'-trimethyl ether 3-sulfate		51071	LMPK12112657		44259630		Lipids and lipid-like molecules	Polyketides	Flavonoids	*	41.3	18	M-H2O-H, M-H	C18H16O10S	-0.394108	4.77821	0.000206001	0.000997928	0.526073	1.44	2.03971e+06	1.41646e+06	2.33146e+06	2.00715e+06	2.16672e+06	2.06567e+06	1.98846e+06	1.67882e+06	1.24868e+06	1.49044e+06	1.59269e+06	1.58595e+06	1.26611e+06	1.31492e+06
0.70_221.1860m/z	221.186	0.697183	pos	Tridecanal	HMDB0030928	75351	LMFA06000074		25311	10486-19-8	Lipids and lipid-like molecules	Fatty Acyls	Fatty aldehydes	*	37.3	0	M+Na	C13H26O	-8.21652	4.69937	5.9051e-07	1.77518e-05	-1.07684	0.474065	497835	1.05014e+06	503002	586764	630468	449539	426725	390511	1.08895e+06	991118	994794	1.00552e+06	1.03225e+06	1.18821e+06
1.06_192.0270n	215.016	1.06365	pos	(1R,2R)-Isocitric acid	HMDB0033717			C04617	439238	30810-51-6	Organic acids and derivatives	Carboxylic acids and derivatives	Tricarboxylic acids and derivatives	**	57.4	4.03	M+Na, M+K	C6H8O7	-0.119624	4.58869	2.11161e-06	3.67446e-05	0.712643	1.6388	1.36909e+06	835418	1.33013e+06	1.31095e+06	1.45686e+06	1.50632e+06	1.42599e+06	1.18427e+06	740118	801196	879957	797910	874977	918352
0.75_346.1390m/z	346.139	0.746517	pos	CAY10397		63042			2601	78028-01-0	Unclassified	Unclassified	Unclassified	*	37.6	0	M+NH4	C17H16N2O5	-2.13117	4.47266	1.07647e-05	0.000110589	1.42244	2.68038	826979	308531	657044	746702	755217	921936	1.004e+06	876979	342736	257760	445047	342600	280065	182977
3.78_260.1371n	259.13	3.77622	neg	gamma-Glutamylleucine	HMDB0011171	23750			151023	2566-39-4	Organic acids and derivatives	Carboxylic acids and derivatives	Amino acids, peptides, and analogues	***	62.8	80.3	M-H, 2M-H, M-H2O-H	C11H20N2O5	-0.537626	4.38416	5.12559e-05	0.000341628	-1.20019	0.435218	396430	910876	503881	345837	569526	329763	331420	298152	1.07473e+06	968854	1.0747e+06	834422	725833	786720
0.76_337.0775m/z	337.078	0.7602	neg	L-Ascorbic acid 2-glucoside	HMDB0253873				54725703		Lipids and lipid-like molecules	Fatty Acyls	Fatty acyl glycosides	***	52.4	64.5	M-H	C12H18O11	-0.31983	4.37206	1.88685e-06	3.45058e-05	1.02949	2.04131	952661	466692	885612	1.02222e+06	1.08278e+06	1.03572e+06	803211	886423	426063	535926	461797	395531	512896	467939
1.05_346.1390m/z	346.139	1.05102	pos	Dhlnl	HMDB0246853				73069397		Organic acids and derivatives	Carboxylic acids and derivatives	Amino acids, peptides, and analogues	*	44.4	33.2	M+K	C12H25N3O6	4.84579	4.34801	2.87671e-05	0.000225688	1.08153	2.11629	948054	447980	851402	871913	862955	931810	1.06417e+06	1.10607e+06	535224	318637	597052	538598	415321	283049
0.79_305.0277m/z	305.028	0.787617	neg	Beta-D-Fructose 6-phosphate	HMDB0003971			C05345	440641		Organic oxygen compounds	Organooxygen compounds	Carbohydrates and carbohydrate conjugates	**	59	21.8	M+FA-H	C6H13O9P	-0.667838	4.28216	7.10377e-06	8.3547e-05	-0.615477	0.652714	881669	1.35077e+06	875097	832432	900084	826264	895467	960671	1.4523e+06	1.24354e+06	1.5125e+06	1.18732e+06	1.30467e+06	1.40432e+06
0.84_475.1301m/z	475.13	0.836683	neg	2-Keto-3-Deoxy-D-Mannooctanoic Acid	HMDB0250768				4636210		Organic oxygen compounds	Organooxygen compounds	Carbohydrates and carbohydrate conjugates	**	54.8	16.8	2M-H	C8H14O8	-0.662092	4.195	8.71122e-07	2.16464e-05	0.600808	1.51657	1.29499e+06	853896	1.28765e+06	1.17056e+06	1.29434e+06	1.24321e+06	1.40238e+06	1.37179e+06	849936	821503	952434	876338	792646	830516
0.65_189.1598m/z	189.16	0.650033	pos	N6,N6,N6-Trimethyl-L-lysine	HMDB0001325	6161		C03793	440120	19253-88-4	Organic acids and derivatives	Carboxylic acids and derivatives	Amino acids, peptides, and analogues	***	71.9	72.1	M+H	C9H20N2O2	0.0566031	4.08719	6.39381e-07	1.86627e-05	-2.17679	0.221167	119916	542195	196895	93518.4	174795	86261.8	100312	67710.1	569351	647599	437141	561743	465413	571921
0.65_130.0864m/z	130.086	0.650033	pos	D-Pipecolic acid	HMDB0005960	58337			736316	1723-00-8	Organic acids and derivatives	Carboxylic acids and derivatives	Amino acids, peptides, and analogues	***	53.7	65.9	M+H	C6H11NO2	0.883605	3.75374	0.000520744	0.00206806	-0.349645	0.784777	1.48173e+06	1.88809e+06	1.41045e+06	1.51411e+06	1.48955e+06	1.47574e+06	1.50421e+06	1.4963e+06	1.94738e+06	2.21885e+06	1.78844e+06	1.69777e+06	1.72523e+06	1.95086e+06
0.66_193.0254n	194.033	0.661933	pos	Phosphocreatinine	HMDB0041624	95994			71214		Organic acids and derivatives	Carboxylic acids and derivatives	Amino acids, peptides, and analogues	*	39.1	1.13	M+H, M+Na, M+K	C4H8N3O4P	0.933997	3.74339	9.91038e-05	0.000566615	0.739592	1.6697	938001	561777	786365	910762	814816	910774	1.10131e+06	1.10398e+06	501704	637606	543604	586159	602928	498659
11.16_788.5450m/z	788.545	11.1623	neg	PS(18:0/18:1(9Z))	HMDB0010163	3888	LMGP03010025	C02737	59720717	124262-93-7	Lipids and lipid-like molecules	Glycerophospholipids	Glycerophosphoserines	*	50.4	68.4	M-H	C42H80NO10P	0.322462	3.73425	1.30263e-08	2.99288e-06	0.947828	1.92897	708351	367218	772968	676423	722451	687055	711302	679907	391908	405469	387987	366738	327941	323264
0.91_275.0215m/z	275.022	0.909117	neg	5-(but-3-en-1-yn-1-yl)-5'-methyl-2,2'-bithiophene		405724	LMFA12000352		3083681		Lipids and lipid-like molecules	Fatty Acyls	Oxygenated hydrocarbons	*	36.5	0.642	M+FA-H	C13H10S2	4.07411	3.73078	0.00112645	0.00385135	-0.59752	0.660889	794179	1.20168e+06	889287	663246	952763	799389	767666	692725	1.28664e+06	1.09929e+06	1.4137e+06	974208	1.03418e+06	1.40209e+06
0.72_337.0540m/z	337.054	0.720717	neg	AICAR	HMDB0001517	6294		C04677	65110	3031-94-5	Nucleosides, nucleotides, and analogues	Imidazole ribonucleosides and ribonucleotides	1-ribosyl-imidazolecarboxamides	***	57	35	M-H	C9H15N4O8P	-4.33259	3.71073	3.78578e-08	4.31623e-06	-1.93882	0.26083	120219	460909	173624	122490	160661	86060.8	91889.9	86587.9	460885	497699	428424	416415	442648	519384
3.97_310.1157n	349.079	3.9717	pos	Glutamyltyrosine	HMDB0028831	23927			515717	3422-39-7	Organic acids and derivatives	Carboxylic acids and derivatives	Amino acids, peptides, and analogues	*	43.9	26.6	M+H, M+K	C14H18N2O6	-2.41076	3.67345	3.61986e-06	5.19806e-05	1.9943	3.98424	459150	115242	385793	548207	485315	492000	529210	314375	116300	95304.3	116952	121550	143884	97459.2
1.34_494.1514n	493.144	1.33682	neg	Carbenicillin indanyl	HMDB0249675				2575		Organic acids and derivatives	Carboxylic acids and derivatives	Amino acids, peptides, and analogues	*	37.8	0	M-H, M+FA-H, 2M-H	C26H26N2O6S	0.478268	3.643	2.35347e-08	3.37954e-06	2.22673	4.68072	415510	88770.5	376629	467007	407253	366527	454220	421423	106799	57158.1	129763	104647	86521.9	47733.1
1.21_117.0182m/z	117.018	1.21147	neg	Succinic acid	HMDB0000254	114	LMFA01170043	C00042	1110	110-15-6	Organic acids and derivatives	Carboxylic acids and derivatives	Dicarboxylic acids and derivatives	***	62.2	66.5	M-H	C4H6O4	-9.52978	3.62171	0.00388745	0.0106656	0.278969	1.21333	2.3175e+06	1.91003e+06	2.59607e+06	2.27768e+06	2.5931e+06	2.16876e+06	2.20229e+06	2.06706e+06	1.6498e+06	1.86851e+06	2.05926e+06	2.01161e+06	1.95455e+06	1.91647e+06
3.36_269.0899n	268.083	3.36088	neg	zaprinast	HMDB0259987	44292			135399235	37762-06-4	Organoheterocyclic compounds	Triazolopyrimidines	Unclassified	*	38.3	0	M-H, 2M-H, M-H2O-H	C13H11N5O2	-5.14615	3.58841	0.0215268	0.0436754	2.80021	6.96541	572200	82148.8	250490	1.09032e+06	285015	1.17258e+06	416524	218263	60729.4	42743.6	69110.9	139761	129755	50793.4
1.92_261.0672n	279.101	1.91888	pos	Diethylamino 2,5-dihydroxybenzenesulfonate	HMDB0257905				15548711		Benzenoids	Benzene and substituted derivatives	Benzenesulfonic acids and derivatives	*	40.8	7.83	M+H, M+NH4	C10H15NO5S	0.537586	3.58834	2.69834e-05	0.000214839	-0.934804	0.523113	373105	713239	435293	345845	463243	353190	349289	291771	815811	768545	788693	663477	563240	679669
0.75_231.0743n	249.108	0.746517	pos	N2-Succinyl-L-glutamic acid 5-semialdehyde	HMDB0001180	6061		C05932	440848		Organic acids and derivatives	Carboxylic acids and derivatives	Amino acids, peptides, and analogues	*	50.9	57.1	M+H, M+NH4	C9H13NO6	0.0259032	3.49325	0.000403879	0.00168694	-0.532813	0.691206	778239	1.12591e+06	943765	782872	902060	702600	690674	647463	1.24517e+06	1.22023e+06	1.20457e+06	1.06173e+06	1.04081e+06	982980
3.97_370.1494m/z	370.149	3.9717	pos	Niazicinin	HMDB0031947	88060			101920262	163812-19-9	Organic oxygen compounds	Organooxygen compounds	Carbohydrates and carbohydrate conjugates	*	40.3	4.83	M+H	C17H23NO8	-0.529965	3.49291	5.22838e-06	6.67895e-05	1.92583	3.79956	424111	111621	350088	526845	447104	454167	470988	295472	107427	100744	112017	122366	142158	85012.9
0.72_711.1592m/z	711.159	0.720717	neg	Isorientin 4'-O-glucoside 2''-O-p-hydroxybenzoate			LMPK12110549				Lipids and lipid-like molecules	Polyketides	Flavonoids	*	37.2	0.547	M-H2O-H	C34H34O18	3.40574	3.36491	7.14117e-06	8.37801e-05	0.804428	1.74645	673558	385672	632272	594697	678635	679181	804194	652371	340909	424099	330387	435776	397537	385324
1.25_159.0291m/z	159.029	1.24662	neg	Oxoadipic acid	HMDB0000225	5234	LMFA01170121	C00322	71	3184-35-8	Organic acids and derivatives	Keto acids and derivatives	Medium-chain keto acids and derivatives	***	58.1	56.9	M-H	C6H8O5	-4.7455	3.35572	0.0338256	0.0636352	2.29681	4.9137	548458	111618	63832.8	62364.9	676323	889813	1.09656e+06	501853	268748	176150	64736.8	62862.5	51551.6	45660.5
0.70_448.1661m/z	448.166	0.697183	pos	Met-leu-phe	HMDB0254492				4105		Organic acids and derivatives	Carboxylic acids and derivatives	Amino acids, peptides, and analogues	*	37.3	0.421	M+K	C20H31N3O4S	-1.47309	3.35204	4.54779e-08	4.7869e-06	1.47268	2.77537	432390	155795	374665	468601	403845	441352	479522	426352	155095	190035	159805	171740	136281	121816
0.66_176.1223m/z	176.122	0.661933	pos	4-(Dimethylamino)butyl carbamimidothioate	HMDB0246305				5227		Organosulfur compounds	Isothioureas	Unclassified	*	37.4	0	M+H	C7H17N3S	3.95234	3.3097	3.96467e-05	0.00028466	-0.804926	0.572392	392122	685059	420558	402700	391645	360151	360503	417175	709857	833468	754543	620704	562196	629585
11.14_593.2732m/z	593.273	11.1436	neg	PI(18:3(6Z,9Z,12Z)/0:0)			LMGP06050016				Lipids and lipid-like molecules	Glycerophospholipids	Glycerophosphoinositols	*	42.1	16.5	M-H	C27H47O12P	0.000481384	3.25837	0.0046078	0.0122633	0.574152	1.4888	1.03769e+06	696995	1.23701e+06	1.01523e+06	1.13554e+06	884849	1.01341e+06	940089	688901	424631	926476	653105	898621	590237
1.08_241.1547m/z	241.155	1.07807	pos	Cerulenin	HMDB0015168			C12058			Organoheterocyclic compounds	Epoxides	Oxirane carboxylic acids and derivatives	*	42.8	16.9	M+NH4	C12H17NO3	0.0152459	3.25018	3.52996e-05	0.000260424	0.515683	1.42967	929029	649820	859424	940040	924945	986124	975821	887816	602140	695273	550771	590649	682607	777479
1.92_246.1214n	245.114	1.9223	neg	Glutamylvaline	HMDB0028832	23993			6992567	5879-06-1	Organic acids and derivatives	Carboxylic acids and derivatives	Amino acids, peptides, and analogues	***	63.7	30.6	M-H, 2M-H, M-H2O-H	C10H18N2O5	-0.854654	3.1951	0.00633583	0.0159155	-0.616254	0.652363	632107	968951	754372	543510	900690	573459	537583	483030	1.18742e+06	1.01903e+06	1.13943e+06	918906	755427	793490
0.68_496.1785m/z	496.178	0.682967	neg	(2S)-2-((3-((4-(4-Fluorophenoxy)phenyl)methylcarbamoyl)-4-methoxy-phenyl)methyl)butanoic acid	HMDB0259671				9955469		Benzenoids	Benzene and substituted derivatives	Benzoic acids and derivatives	*	37.9	0	M+FA-H	C26H26FNO5	1.75803	3.04274	0.00153372	0.00493138	0.803848	1.74575	642591	368088	493330	867594	595207	591167	655229	653018	288635	513831	422850	284013	400806	298395
8.71_480.2700n	481.277	8.70647	pos	Neoandrographolide	HMDB0255516				4662580		Lipids and lipid-like molecules	Prenol lipids	Terpene glycosides	*	46.9	44.2	M+H, M+Na	C26H40O8	-4.86828	3.01889	6.19462e-07	1.81848e-05	1.92614	3.80037	311340	81923.6	273110	338832	277641	296220	311437	370800	102890	89158	130403	76006.2	60287.2	32796.9
0.70_418.1554m/z	418.155	0.697183	pos	Exatecan	HMDB0252142				18546929		Alkaloids and derivatives	Camptothecins	Unclassified	*	38.2	7.75	M+H-H2O	C24H22FN3O4	-1.69563	3.00501	1.86889e-05	0.000165242	2.27821	4.85076	298242	61483.4	227249	271775	203985	329817	363046	393577	53318.7	69799.6	57598.9	66494.1	52714.7	68974.6
0.73_632.1124m/z	632.112	0.733783	neg	Benzenemethanol, 4-(1-(3,4-bis(difluoromethoxy)phenyl)-2-(3-methyl-1-oxido-4-pyridinyl)ethyl)-alpha,alpha-bis(trifluoromethyl)-	HMDB0253861				9916436		Benzenoids	Benzene and substituted derivatives	Diphenylmethanes	*	37.7	7.94	M+FA-H	C25H19F10NO4	-2.14098	2.98458	2.28695e-08	3.34373e-06	-2.19135	0.218946	61683.4	281729	61092.3	79506.7	50550.7	57593.7	53993	67364.2	296294	338954	246029	260331	278493	270273
0.70_501.1442n	519.178	0.697183	pos	Monohydroxydiacetyltaxine	HMDB0254859				129848971		Benzenoids	Phenol esters	Unclassified	*	36.1	5.19	M+H-H2O, M+NH4	C28H23NO8	3.7498	2.97005	0.000191038	0.000937297	1.1838	2.27175	432454	190362	330057	395557	328901	536877	551700	451632	142221	240079	167406	202974	198547	190944
0.79_290.0998m/z	290.1	0.78575	pos	Tolnaftate	HMDB0005005	43356			5510	2398-96-1	Benzenoids	Naphthalenes	Unclassified	*	36.6	0	M+H-H2O	C19H17NOS	0.11725	2.96533	8.46767e-09	2.35409e-06	-1.11907	0.46039	184443	400624	186112	188748	198120	179549	165937	188192	413602	430611	397966	422524	352671	386369
1.05_337.0775m/z	337.077	1.04568	neg	Glucose lactate lactate	HMDB0252782						Organic oxygen compounds	Organooxygen compounds	Carbohydrates and carbohydrate conjugates	***	64.2	46.6	M-H2O-H	C12H20O12	-0.391054	2.96058	8.52253e-05	0.000503075	1.18157	2.26824	415157	183030	485783	353104	386137	315108	472633	478176	155455	283926	192537	154777	157237	154250
9.87_475.2700n	476.277	9.87455	pos	LysoPE(0:0/18:3(9Z,12Z,15Z))	HMDB0011479	62267	LMGP02050043		53480928		Lipids and lipid-like molecules	Glycerophospholipids	Glycerophosphoethanolamines	***	72.3	78.4	M+H, M+Na, M+H-H2O	C23H42NO7P	0.239267	2.94836	3.17908e-05	0.000241975	-1.43297	0.370367	134897	364225	206637	135888	121286	93970	121877	129724	324604	285393	418415	346256	473917	336768
3.37_292.0793m/z	292.079	3.37198	pos	Heptulose	HMDB0302552				124823		Organic oxygen compounds	Organooxygen compounds	Carbohydrates and carbohydrate conjugates	*	45.8	35.5	M+NH4	C7H15O9P	0.444093	2.91666	0.0219691	0.0444327	2.79644	6.94726	379209	54584	156271	722640	188858	779860	276971	150655	40960.5	29915.2	48029	93253.1	83479.2	31867
1.05_682.2188m/z	682.219	1.05102	pos	Pteroyltriglutamic acid	HMDB0001902	6381			6968	89-38-3	Organic acids and derivatives	Carboxylic acids and derivatives	Amino acids, peptides, and analogues	*	36.6	0.336	M+H-H2O	C29H33N9O12	-3.94579	2.88331	6.09656e-05	0.000389091	1.22036	2.33006	389570	167193	370487	285498	442602	353911	391053	493866	228975	171492	184069	170959	127619	120047
5.36_190.0499m/z	190.05	5.36312	pos	2-Hydroxyquinoline-3-carboxylic acid	HMDB0245167	449258			332488		Organoheterocyclic compounds	Quinolines and derivatives	Quinoline carboxylic acids	**	62.8	26.1	M+H	C10H7NO3	-0.0759995	2.88295	5.776e-05	0.000373074	-0.909983	0.532191	252386	474240	270891	236970	354967	227811	225552	198129	549990	457827	401217	416113	530337	489955
3.94_295.1289m/z	295.129	3.94053	pos	gamma-Glutamylphenylalanine	HMDB0000594	5573			111299	7432-24-8	Organic acids and derivatives	Carboxylic acids and derivatives	Amino acids, peptides, and analogues	***	72.1	74.1	M+H	C14H18N2O5	0.251946	2.8798	0.00491756	0.0129484	-0.896495	0.53719	310908	578767	368644	285094	428920	308021	252231	222535	790695	717437	659683	468402	377866	458517
1.30_324.0723m/z	324.072	1.30195	neg	Dihyroxy-1H-indole glucuronide I	HMDB0059997				124202061		Organic oxygen compounds	Organooxygen compounds	Carbohydrates and carbohydrate conjugates	***	53.9	44.4	M-H	C14H15NO8	-0.568909	2.86084	3.79822e-07	1.36659e-05	1.17537	2.2585	369830	163750	311845	372435	371197	397166	374642	391693	190655	162103	179316	106630	158243	185552
12.51_264.2453n	282.279	12.5124	pos	(±)-(Z)-2-(5-Tetradecenyl)cyclobutanone	HMDB0037543	92402			10825540	173074-85-6	Organic oxygen compounds	Organooxygen compounds	Carbonyl compounds	***	62.5	39.8	M+H, M+NH4, M+H-H2O	C18H32O	0.00905133	2.81994	0.0202469	0.0415505	0.093047	1.06662	4.55392e+06	4.26949e+06	4.36203e+06	4.46998e+06	4.62263e+06	4.62097e+06	4.54234e+06	4.7056e+06	4.17124e+06	4.63236e+06	4.27769e+06	4.39845e+06	4.02152e+06	4.11566e+06
3.89_418.1289m/z	418.129	3.88835	neg	PHOME		64666			53394628		Unclassified	Unclassified	Unclassified	*	38.2	0	M+FA-H	C23H19NO4	-1.84662	2.80833	7.08245e-09	2.29956e-06	-2.68227	0.155796	35820.9	229922	58644.5	29690.1	58399.1	20131.5	26776.7	21283.5	237277	241398	212530	258557	203883	225890
0.91_289.0177m/z	289.018	0.909117	neg	Sulisobenzone	HMDB0258614	43340			19988		Benzenoids	Benzene and substituted derivatives	Benzophenones	*	38.8	5.16	M-H2O-H	C14H12O6S	0.176435	2.80407	0.000371893	0.00157773	-0.35373	0.782558	794235	1.01492e+06	828075	668443	800711	781987	850732	835459	1.08892e+06	967865	1.08936e+06	954713	913101	1.07557e+06
4.02_386.0727m/z	386.073	4.01788	neg	HBOA glucuronide	HMDB0240378						Organic acids and derivatives	Organic sulfuric acids and derivatives	Arylsulfates	*	40.9	6.53	M+FA-H	C14H15NO9	-0.452597	2.78634	1.75137e-05	0.000156921	3.03762	8.21133	231227	28159.4	189486	323067	257093	254313	229632	133769	24437.7	18010.8	31420.6	36066.2	36636.5	22384.9
0.69_203.1503m/z	203.15	0.685267	pos	Symmetric dimethylarginine	HMDB0003334	44873			169148	30344-00-4	Organic acids and derivatives	Carboxylic acids and derivatives	Amino acids, peptides, and analogues	***	70.3	77.7	M+H	C8H18N4O2	0.174809	2.7727	0.000201693	0.000981494	-0.603924	0.657962	413970	629170	472101	384250	543470	369865	394525	319608	602328	680292	609378	578155	611961	692907
1.08_525.2079m/z	525.208	1.07807	pos	Elastase Inhibitor III	HMDB0251735				4373		Organic acids and derivatives	Carboxylic acids and derivatives	Amino acids, peptides, and analogues	*	45.2	52.6	M+Na	C22H35ClN4O7	-1.55709	2.75787	0.0281888	0.0547206	0.627103	1.54446	815992	528335	952752	510749	913575	813734	809930	895214	507366	471991	753577	832424	324308	280343
0.72_365.0486m/z	365.049	0.720717	neg	5-formamido-1-(5-phospho-D-ribosyl)imidazole-4-carboxamide(2-)	HMDB0062708				1011		Nucleosides, nucleotides, and analogues	Imidazole ribonucleosides and ribonucleotides	1-ribosyl-imidazolecarboxamides	**	46.6	16.8	M-H	C10H15N4O9P	-4.86152	2.74716	1.67148e-07	9.14369e-06	-1.80897	0.285394	75116.3	263202	91189.7	65789.2	115247	65252.4	61804.2	51415.3	263483	274089	261019	255665	220203	304751
1.47_361.1062n	406.104	1.46832	neg	5-Hydroxyomeprazole	HMDB0014010	1636			119560	92340-57-3	Organoheterocyclic compounds	Benzimidazoles	Sulfinylbenzimidazoles	*	37.1	10	M-H, M+FA-H	C17H19N3O4S	-9.55096	2.73663	3.30107e-05	0.000249137	-0.824006	0.564871	260588	461322	318324	233338	319491	232172	252675	207525	460035	542294	442175	467720	385708	470000
2.25_565.0479m/z	565.048	2.24618	neg	Uridine diphosphate glucose	HMDB0000286	3598		C00029	8629	133-89-1	Nucleosides, nucleotides, and analogues	Pyrimidine nucleotides	Pyrimidine nucleotide sugars	*	50.5	54.7	M-H	C15H24N2O17P2	0.208892	2.73635	0.0243514	0.0484646	-0.612356	0.654128	528877	808522	650300	587811	415569	416127	387259	716194	1.02224e+06	979906	1.01204e+06	639678	564604	632667
9.74_487.0197m/z	487.02	9.74163	neg	(3R,4S,5S,6S)-6-[4-Chloro-2-(furan-2-ylmethylamino)-5-sulfamoylbenzoyl]oxy-3,4,5-trihydroxyoxane-2-carboxylic acid	HMDB0247326				73744518		Organic oxygen compounds	Organooxygen compounds	Carbohydrates and carbohydrate conjugates	*	41.1	38.6	M-H2O-H	C18H19ClN2O11S	-4.47507	2.73139	4.79251e-06	6.32824e-05	0.2739	1.20907	1.09372e+06	904593	1.14254e+06	1.03236e+06	1.13367e+06	1.05781e+06	1.09113e+06	1.1048e+06	910755	945731	905949	909510	903623	851990
0.71_707.2215m/z	707.221	0.70875	pos	Apigenin 7-rhamnoside-4'-rutinoside			LMPK12110367				Lipids and lipid-like molecules	Polyketides	Flavonoids	*	46.3	54.5	M+H-H2O	C33H40O18	4.57304	2.71273	2.69002e-07	1.14542e-05	1.57432	2.97795	276243	92763	252157	255043	267316	279592	319675	283677	92428.7	54987.1	111493	124334	108810	64525.5
1.70_226.0950n	225.088	1.69618	neg	Porphobilinogen	HMDB0000245	337525		C00931	1021	487-90-1	Organic nitrogen compounds	Organonitrogen compounds	Amines	*	53.3	69.6	M-H, 2M-H	C10H14N2O4	-1.53003	2.67051	0.00495176	0.0130142	-3.53185	0.0864585	21643.2	250331	28895.9	26947.9	40185.1	19769.8	8465.44	5595.11	136259	76687.2	461897	419945	204549	202646
9.89_474.2625m/z	474.262	9.8893	neg	LysoPE(18:3(6Z,9Z,12Z)/0:0)	HMDB0011508	62293	LMGP02050017		52925136		Lipids and lipid-like molecules	Glycerophospholipids	Glycerophosphoethanolamines	***	66.4	44.1	M-H	C23H42NO7P	-0.275312	2.66774	0.000150033	0.000781704	-1.4151	0.374983	116888	311715	185242	124031	103894	78086.5	105144	104929	264282	245632	367331	267717	430268	295057
1.06_381.0297m/z	381.03	1.05887	neg	2-carboxy-L-xylonolactone	HMDB0304063				90658445		Organic oxygen compounds	Organooxygen compounds	Carbohydrates and carbohydrate conjugates	***	60	49	2M-H	C6H7O7-	-3.68663	2.62874	6.87562e-05	0.000428371	-0.946234	0.518986	202397	389985	260110	206308	179907	200857	195950	171248	394589	499698	304421	380107	365581	395514
0.77_301.0424m/z	301.042	0.7742	neg	uric acid lactate	HMDB0259719				129680664		Organoheterocyclic compounds	Imidazopyrimidines	Purines and purine derivatives	*	43.5	21.5	M+FA-H	C8H8N4O6	-0.820924	2.61857	9.90648e-05	0.000566593	-1.33042	0.397652	122801	308815	153327	112196	133936	123596	108969	104781	308332	360973	208370	257653	310097	407465
0.66_174.1109n	173.104	0.658467	neg	L-Arginine	HMDB0000517	5502		C00062	6322	74-79-3	Organic acids and derivatives	Carboxylic acids and derivatives	Amino acids, peptides, and analogues	***	74.6	95.6	M-H, 2M-H	C6H14N4O2	-4.20401	2.60837	8.04488e-05	0.000480809	-0.897209	0.536924	214344	399206	230117	220847	207786	200421	188995	237895	387647	495935	470468	335231	336647	369308
3.58_206.1004m/z	206.1	3.57523	pos	(Z)-1-(Methylthio)-5-phenyl-1-penten-3-yne	HMDB0032688	88626			131751283		Benzenoids	Benzene and substituted derivatives	Unclassified	*	42.8	30.3	M+NH4	C12H12S	3.18462	2.60159	5.10105e-05	0.000340557	-0.713861	0.609686	283170	464452	276648	244405	318626	301117	300958	257263	450432	480885	516746	469246	355353	514048
3.73_518.2362n	501.233	3.7348	pos	6S,9R-Dihydroxy-4,7E-megastigmadien-3-one 9-[apiosyl-(1->6)-glucoside]	HMDB0029773	86480			131750896		Lipids and lipid-like molecules	Fatty Acyls	Fatty acyl glycosides	*	36.3	4.81	M+H-H2O, M+H	C24H38O12	-0.207691	2.58529	1.65106e-05	0.000150789	0.667065	1.58784	468604	295120	524831	398151	496529	431549	464318	496243	277382	306027	308039	282203	257337	339733
0.75_136.0757m/z	136.076	0.746517	pos	p-Octopamine	HMDB0004825	7087		C04227	440266	104-14-3	Benzenoids	Phenols	1-hydroxy-2-unsubstituted benzenoids	***	73	86.5	M+H-H2O	C8H11NO2	0.175043	2.58268	0.000552193	0.00216608	0.595976	1.51149	555016	367197	549841	450492	569015	537306	624994	598451	378658	421215	443309	391008	258875	310118
0.65_132.0900n	133.097	0.650033	pos	D-Ornithine	HMDB0003374	6910		C00515	71082	348-66-3	Organic acids and derivatives	Carboxylic acids and derivatives	Amino acids, peptides, and analogues	***	66.8	45.6	M+H-H2O, M+H	C5H12N2O2	0.580515	2.55029	0.00350832	0.00978401	-0.673507	0.626981	348390	555663	392354	391592	450067	284059	346568	225699	518379	640550	440579	497834	510907	725727
0.70_432.1712m/z	432.171	0.697183	pos	a-L-Arabinofuranosyl-(1->3)-b-D-xylopyranosyl-(1->4)-D-xylose	HMDB0038865	93494			78382559	66186-04-7	Organic oxygen compounds	Organooxygen compounds	Carbohydrates and carbohydrate conjugates	**	49	4.54	M+NH4	C15H26O13	0.0945363	2.52898	1.30581e-05	0.000127668	0.686367	1.60923	439029	272820	426802	446491	406451	475863	464341	414227	275446	264913	303013	338398	229084	226066
0.85_360.1501m/z	360.15	0.847117	pos	Sucrose	HMDB0000258	137		C00089	5988	57-50-1	Organic oxygen compounds	Organooxygen compounds	Carbohydrates and carbohydrate conjugates	***	64.2	55.6	M+NH4	C12H22O11	0.261071	2.49874	3.22392e-08	4.05421e-06	1.09579	2.1373	289175	135300	260899	296088	270261	312950	315704	279149	129489	136293	127461	153871	138299	126384
1.23_173.0085m/z	173.008	1.22957	neg	cis-Aconitic acid	HMDB0000072	5130		C00417	643757	585-84-2	Organic acids and derivatives	Carboxylic acids and derivatives	Tricarboxylic acids and derivatives	***	61.6	78.4	M-H	C6H6O6	-3.88446	2.43056	0.00199004	0.00613374	1.13469	2.19571	324549	147811	351018	211096	465913	349416	355299	214553	141765	140392	218813	151258	105678	128958
0.67_189.1346m/z	189.135	0.673467	pos	Homo-L-arginine	HMDB0000670	5640		C01924	9085	156-86-5	Organic acids and derivatives	Carboxylic acids and derivatives	Amino acids, peptides, and analogues	***	61.3	45.6	M+H	C7H16N4O2	-0.00331181	2.42315	1.83596e-05	0.000162867	-0.572836	0.672294	317384	472091	355022	313212	378852	276775	306531	273912	452163	462147	451976	507823	453952	504486
1.45_276.0175m/z	276.018	1.4494	neg	2,5-Dioxopyrrolidin-1-yl 2-(acetylthio)acetate	HMDB0247382						Organoheterocyclic compounds	Pyrrolidines	Pyrrolidones	*	48.5	50.5	M+FA-H	C8H9NO5S	-3.45147	2.38677	4.08649e-06	5.66736e-05	-0.794036	0.576728	200832	348226	228610	188648	230510	185839	191865	179520	335606	402286	335466	351797	303064	361138
0.75_433.1818m/z	433.182	0.746517	pos	19-Monoacetyl cincassiol A	HMDB0302510						Lipids and lipid-like molecules	Prenol lipids	Terpene lactones	*	38.3	5.03	M+Na	C21H30O8	-3.74107	2.38478	0.000126474	0.000682809	1.10448	2.15021	291645	135636	218297	267889	299605	333326	315901	314853	179856	106353	180407	173791	94738.5	78667.8
1.92_268.1034n	267.096	1.9223	neg	2-p-Tolyl-5,6,7,8-tetrahydrobenzo[d]imidazo[2,1-b]thiazole		69104		C11571	443278		Unclassified	Unclassified	Unclassified	*	38.1	0	M-H, 2M-H, M+FA-H	C16H16N2S	0.0846186	2.38186	0.00643448	0.0161193	-0.6098	0.655288	355444	542424	420866	309542	505590	323452	299066	274146	675440	562407	627328	518538	417866	452966
1.45_446.1954n	491.194	1.4494	neg	Estrone glucuronide	HMDB0004483	7063	LMST05010011	C11133	115255	2479-90-5	Lipids and lipid-like molecules	Steroids and steroid derivatives	Steroidal glycosides	*	40.9	12.9	M-H, M+FA-H	C24H30O8	2.94861	2.35684	3.27081e-05	0.000247667	-1.59553	0.3309	73207.4	221237	99656	62674.1	87003.7	73169.3	67071.7	49669.5	222909	291111	188113	204362	160836	260093
1.34_561.1315m/z	561.131	1.33682	neg	b-D-Glucuronopyranosyl-(1->3)-a-D-galacturonopyranosyl-(1->2)-L-rhamnose	HMDB0039728	94282			75069229		Organic oxygen compounds	Organooxygen compounds	Carbohydrates and carbohydrate conjugates	***	54	49.7	M+FA-H	C18H28O17	1.15839	2.33833	5.58648e-08	5.16364e-06	2.02067	4.05772	179475	44230.4	170042	204900	172061	156324	189634	183889	52612.3	30035.3	66215.1	51647.5	41149.4	23723.1
0.71_693.2181m/z	693.218	0.707183	neg	Profluralin		72813		C19065	33500	26399-36-0	Unclassified	Unclassified	Unclassified	*	37	0	2M-H	C14H16F3N3O4	9.74459	2.33671	0.000664991	0.00251155	1.30022	2.46267	262613	106637	281934	135422	263047	335512	340165	219597	105128	108360	76734.6	115951	113473	120178
1.68_547.1305m/z	547.13	1.67552	neg	SUPROFEN METHYL ESTER		44277			3642305		Unclassified	Unclassified	Unclassified	*	36.7	0	2M-H	C15H14O3S	9.15876	2.30881	0.000116092	0.000637894	6.29971	78.7774	146593	1860.86	132621	247724	156947	125415	147214	69638.4	1253.6	1542.19	1568.24	3046.26	2247.02	1507.81
0.75_419.1069m/z	419.107	0.747467	neg	Succinylaminoimidazole carboxamide riboside	HMDB0240295	837240			54478644	17388-80-6	Nucleosides, nucleotides, and analogues	Imidazole ribonucleosides and ribonucleotides	1-ribosyl-imidazolecarboxamides	*	39.7	9.94	M+FA-H	C13H18N4O9	3.39382	2.29144	0.00018037	0.000897819	-0.889697	0.539727	170830	316512	236378	185911	222556	120263	125923	133951	335347	347501	358397	281520	295000	281306
3.64_179.0338m/z	179.034	3.64478	pos	4,7-Dihydroxy-2H-1-benzopyran-2-one	HMDB0032951	448702			54679630	1983-81-9	Phenylpropanoids and polyketides	Coumarins and derivatives	Hydroxycoumarins	*	44.4	23.3	M+H	C9H6O4	-0.199662	2.28882	0.00948408	0.0221736	3.39685	10.533	197932	18791.5	124251	468117	170365	173461	168394	83000.9	16886.4	14943.9	17944	19729.3	28098.9	15146.7
0.69_507.1567m/z	507.157	0.694767	neg	2'-Fluoro-2',3'-dideoxyinosine	HMDB0245537				135455575		Nucleosides, nucleotides, and analogues	Purine nucleosides	Purine 2',3'-dideoxyribonucleosides	*	43.8	23.8	2M-H	C10H11FN4O3	1.94715	2.27732	5.4236e-06	6.86023e-05	-1.41022	0.376255	80341.3	213529	112522	86032.9	128439	58590.9	55529.3	40933.4	226228	196614	195970	217400	218961	225998
1.35_162.0521n	161.045	1.35448	neg	3-Hydroxymethylglutaric acid	HMDB0000355	5344		C03761	1662	503-49-1	Lipids and lipid-like molecules	Fatty Acyls	Fatty acids and conjugates	***	63.4	68.1	M-H, 2M-H	C6H10O5	-4.41074	2.2697	0.000409346	0.00170557	1.20726	2.30899	255015	110445	181968	173454	303068	305264	327290	239044	129383	116420	122225	102507	96728.3	95404.7
0.65_110.0716m/z	110.072	0.650033	pos	3,4-Diaminopyridine	HMDB0246022	315851			5918		Organoheterocyclic compounds	Pyridines and derivatives	Aminopyridines and derivatives	**	59.4	16.7	M+H	C5H7N3	3.01509	2.26518	0.000514838	0.00205174	0.275494	1.21041	825412	681929	817176	814039	820671	777987	870026	852575	703114	763271	709116	700738	603464	611869
0.70_120.0657m/z	120.066	0.697183	pos	L-Homoserine	HMDB0000719	5687		C00263	12647	672-15-1	Organic acids and derivatives	Carboxylic acids and derivatives	Amino acids, peptides, and analogues	***	67.4	52.2	M+H	C4H9NO3	1.41472	2.26454	2.50956e-07	1.1222e-05	-0.601225	0.659194	249366	378289	281138	238187	258971	238755	245270	233872	363019	392758	388673	402003	354949	368330
3.97_506.1075m/z	506.108	3.9717	pos	(2s,4s,5r,6r)-5-Acetamido-4-hydroxy-2-(4-methyl-2-oxo-chromen-7-yl)oxy-6-[(2r)-1,2,3-trihydroxypropyl]tetrahydropyran-2-carboxylic acid	HMDB0243586				4063354		Phenylpropanoids and polyketides	Coumarins and derivatives	Coumarin glycosides	*	37.3	1.35	M+K	C21H25NO11	3.43986	2.23583	5.685e-07	1.72839e-05	4.12108	17.4007	132808	7632.31	110600	152082	124194	150103	164161	95706.5	5663.08	3474.8	4189.28	9067.97	18682.8	4715.89
3.64_540.1267m/z	540.127	3.64478	pos	Neoacrimarine J	HMDB0034787	90209			10506059	217199-08-1	Organoheterocyclic compounds	Quinolines and derivatives	Benzoquinolines	*	46.8	56.2	M+Na	C28H23NO9	0.445359	2.2169	0.0100987	0.0233258	3.48021	11.1595	185587	16630.3	127613	444959	148725	153120	162580	76525.4	18636.5	12652.2	15301.4	16263.7	24505.6	12422.6
0.68_118.0500m/z	118.05	0.682967	neg	D-Threonine	HMDB0250801				205		Organic acids and derivatives	Carboxylic acids and derivatives	Amino acids, peptides, and analogues	**	53.6	0	M-H	C4H9NO3	-8.33625	2.2107	5.18599e-07	1.65161e-05	-1.04354	0.485137	115805	238706	143107	113691	141236	99469.3	99624.9	97701.3	235084	235497	266335	242763	216486	236070
11.79_262.2297n	280.264	11.7903	pos	2-(5,8-Tetradecadienyl)cyclobutanone	HMDB0037519	92389			101929256	152245-81-3	Organic oxygen compounds	Organooxygen compounds	Carbonyl compounds	*	49.8	52.8	M+H, M+NH4, M+H-H2O	C18H30O	0.256677	2.2021	0.000519276	0.00206312	0.133929	1.09728	1.54636e+06	1.40927e+06	1.49421e+06	1.51622e+06	1.50979e+06	1.5726e+06	1.59291e+06	1.59246e+06	1.41874e+06	1.46899e+06	1.42246e+06	1.4458e+06	1.34067e+06	1.35899e+06
0.77_180.0423n	198.076	0.773117	pos	Aspirin	HMDB0001879	346		C01405	2244	50-78-2	Benzenoids	Benzene and substituted derivatives	Benzoic acids and derivatives	*	52.1	62.5	M+H, M+NH4	C9H8O4	0.0691989	2.19669	0.0346571	0.0648883	0.362765	1.28589	858004	667246	699218	828943	833764	1.0415e+06	960460	784144	702500	792205	573246	415026	761187	759315
12.25_256.2635m/z	256.263	12.2518	pos	(Z)-11-Hexadecenal	HMDB0243751		LMFA06000260		62073		Lipids and lipid-like molecules	Fatty Acyls	Fatty aldehydes	**	53.3	3.82	M+NH4	C16H30O	-0.0589645	2.16969	0.0041148	0.0111449	0.126659	1.09176	1.72771e+06	1.58249e+06	1.67728e+06	1.69435e+06	1.75053e+06	1.71259e+06	1.74638e+06	1.78511e+06	1.52913e+06	1.73311e+06	1.60006e+06	1.6161e+06	1.49833e+06	1.51823e+06
2.25_548.1484n	593.147	2.24618	neg	Chrysin 6-C-glucoside-8-C-alpha-L-arabinopyranoside		48571			44257617		Unclassified	Unclassified	Unclassified	*	37.3	0.519	M-H, M+FA-H	C26H28O13	-8.39478	2.16823	1.05798e-05	0.000109565	-1.75522	0.296227	51372.3	173422	59117.1	30272.4	71244.6	49620.8	55823.6	42155.5	206790	186586	190995	171606	108606	175949
10.64_295.2512n	318.24	10.6394	pos	(4E,8E,10E-d18:3)sphingosine		53913	LMSP01080013		42608349		Lipids and lipid-like molecules	Sphingolipids	Sphingoid bases	*	45.6	30.4	M+Na, M+K, M+H	C18H33NO2	0.176377	2.13911	0.00410291	0.011122	-0.104721	0.929985	1.9334e+06	2.07896e+06	1.86711e+06	1.90861e+06	1.88709e+06	2.02271e+06	1.93982e+06	1.97507e+06	2.114e+06	2.15573e+06	2.0853e+06	2.14728e+06	1.9976e+06	1.97384e+06
0.77_330.0465m/z	330.046	0.7742	neg	Zonampanel	HMDB0260042	451931			148200		Organoheterocyclic compounds	Diazanaphthalenes	Benzodiazines	*	41.4	28.1	M-H	C13H9N5O6	-4.68545	2.11959	0.000111422	0.000619	-3.54345	0.085766	11443.9	133432	31410.7	5804.21	12172	7565.98	6068.45	5641.99	78691.7	121062	139841	94328.8	154371	212295
6.85_323.0133m/z	323.013	6.85457	neg	N-Nitrosothiazolidine-4-carboxylic acid	HMDB0040192	94727			104890	86594-16-3	Organic acids and derivatives	Carboxylic acids and derivatives	Amino acids, peptides, and analogues	*	39.1	0	2M-H	C4H6N2O3S	2.38291	2.06967	3.22663e-08	4.05421e-06	0.349194	1.27385	488204	383251	507021	466784	502311	481999	485126	485981	379378	400079	383983	382160	377356	376550
2.25_683.2671m/z	683.267	2.24618	neg	Tame	HMDB0258705						Organic acids and derivatives	Carboxylic acids and derivatives	Amino acids, peptides, and analogues	*	36.1	0	2M-H	C14H22N4O4S	2.90042	2.04801	2.09773e-05	0.000179552	-1.32407	0.399406	73384.5	183734	86880.8	40438.3	102921	78228	72921.2	58917.6	209102	199535	193415	188459	127722	184172
0.69_684.2327n	729.231	0.694767	neg	Citbismine C	HMDB0041435	95831			85149847	169055-79-2	Organoheterocyclic compounds	Quinolines and derivatives	Benzoquinolines	*	36.3	0.838	M-H, M+FA-H	C37H36N2O11	1.21795	2.04699	0.00157471	0.00504303	1.90953	3.75687	169013	44987.6	92615.2	104579	166096	149677	267600	233509	51675.7	47524	52191.3	48478	50141.1	19915.8
1.21_459.1354m/z	459.135	1.21147	neg	a-L-Arabinofuranosyl-(1->3)-[a-L-arabinofuranosyl-(1r5)]-L-arabinose	HMDB0041223	95642			131753073		Organic oxygen compounds	Organooxygen compounds	Carbohydrates and carbohydrate conjugates	*	38.4	10	M+FA-H	C15H26O13	-0.449268	2.01674	2.92502e-07	1.16942e-05	0.901387	1.86786	217392	116386	230883	199525	238123	208763	222483	204575	108765	103769	117440	141648	118608	108085
3.72_244.0348n	262.069	3.71728	pos	7-Methoxy-4-(trifluoromethyl)coumarin	HMDB0247269				688586		Phenylpropanoids and polyketides	Coumarins and derivatives	Unclassified	*	40.4	3.7	M+H, M+Na, M+NH4	C11H7F3O3	0.111404	2.01157	0.00333146	0.0093901	2.98983	7.94378	147764	18601.2	78498.2	237380	97138.1	264510	126706	82351.5	13668.8	8592.15	18528.5	32307.6	26451.5	12058.8
0.73_392.0975n	437.096	0.733783	neg	Tiotropium	HMDB0015479				3086655	186691-13-4	Organoheterocyclic compounds	Oxazinanes	Morpholines	*	42.4	43.3	M-H2O-H, M+FA-H, M-H	C19H22NO4S2+	-3.83924	2.00717	1.07578e-06	2.39306e-05	0.984582	1.97874	203601	102894	209403	198995	228702	190193	208590	185721	73779.3	112115	102447	100725	100102	128196
3.29_233.0122m/z	233.012	3.28523	neg	Benzyl sulfate	HMDB0034782	90204			20818		Benzenoids	Benzene and substituted derivatives	Unclassified	*	44.2	26.3	M+FA-H	C7H8O4S	-1.86345	2.00599	0.0235717	0.0471756	-1.19982	0.43533	115104	264406	63669.7	200776	56985.5	178320	102444	88427.5	356664	384709	354281	90986.9	143979	255815
1.05_314.0915m/z	314.092	1.05102	pos	(S)-5'-Deoxy-5'-(methylsulfinyl)adenosine	HMDB0033662	89459			13342874	897-42-7	Nucleosides, nucleotides, and analogues	5'-deoxyribonucleosides	Unclassified	***	60.3	58.1	M+H	C11H15N5O4S	-0.764675	2.00145	5.13224e-05	0.00034193	-1.24119	0.423022	78084.2	184586	77350	75362.8	76445.6	107760	75423.1	56164.1	201397	178056	135853	194846	236884	160484
3.96_161.0236m/z	161.024	3.96135	neg	Umbelliferone	HMDB0029865	328686		C09315	5281426	93-35-6	Phenylpropanoids and polyketides	Coumarins and derivatives	Hydroxycoumarins	***	69.4	64.6	M-H	C9H6O3	-5.1352	1.99739	0.000140961	0.000744707	3.40371	10.5832	120670	11402	83810.4	193182	131263	130061	121903	63803.3	9680.14	7668.5	11376.9	13118.5	17359.7	9208.52
1.34_316.1086n	317.116	1.34065	pos	Asn Asn Gly His		195985			22653023		Unclassified	Unclassified	Unclassified	*	38.6	0.569	M+H, M+Na	C13H20N2O5S	-2.27126	1.99029	2.54765e-05	0.000205592	-0.911916	0.531479	119134	224156	131436	103349	152506	109804	126272	91437.4	230821	237766	230022	235864	168884	241578
1.06_233.0299m/z	233.03	1.05887	neg	Acetyl citrate	HMDB0059808				54454045		Organic acids and derivatives	Carboxylic acids and derivatives	Tetracarboxylic acids and derivatives	*	46.5	37.7	M-H	C8H10O8	-1.60599	1.98939	4.78299e-07	1.5667e-05	0.779691	1.71676	238118	138701	248147	240980	235136	241878	239320	223244	145084	133974	169082	125188	112224	146656
0.68_217.0479m/z	217.048	0.682967	neg	Imidazooxazole	HMDB0253423				66624294		Organoheterocyclic compounds	Azolines	Oxazolines	*	40.2	3.37	2M-H	C4H3N3O	-0.29972	1.96562	8.92351e-06	9.71021e-05	-2.75551	0.148084	17213.2	116239	31808.8	12803.4	29715.5	8799.27	11989.8	8162.63	144426	90579.8	88725.3	115279	104723	153701
0.77_219.0976m/z	219.098	0.773117	pos	N-gamma-L-Glutamyl-D-alanine	HMDB0036301	91446			5154674		Organic acids and derivatives	Carboxylic acids and derivatives	Amino acids, peptides, and analogues	***	68.2	44.8	M+H	C8H14N2O5	0.0199746	1.95297	0.000401231	0.00167785	-0.685434	0.621819	177119	284840	225192	176012	200152	161744	160510	139105	334673	292582	321522	257846	226777	275642
3.58_408.1798n	409.187	3.57523	pos	3-O-Methylniveusin A	HMDB0039084				131752540		Lipids and lipid-like molecules	Prenol lipids	Terpene lactones	*	38.3	0.409	M+H, M+Na	C21H28O8	3.43174	1.93574	2.21736e-06	3.78576e-05	-1.40996	0.376323	57393.3	152511	53272.4	42905.4	75146.3	65521.7	57796.6	49717.4	154517	152610	162528	149279	115679	180452
0.63_259.0785m/z	259.078	0.63275	neg	4'-Hydroxyflurbiprofen	HMDB0060917	2924			157678	52807-12-2	Benzenoids	Benzene and substituted derivatives	Biphenyls and derivatives	*	37.8	4.05	M-H	C15H13FO3	3.37666	1.9334	0.000655575	0.00248429	-0.687574	0.620897	178360	287262	187714	173906	123473	146920	198940	239208	284429	347253	261204	309569	243493	277625
3.68_226.0718n	271.07	3.6808	neg	L-arogenate	HMDB0304400				74413465		Organic acids and derivatives	Carboxylic acids and derivatives	Amino acids, peptides, and analogues	*	39.6	2.2	M+FA-H, 2M-H, M-H	C10H12NO5-	1.02169	1.91884	9.30604e-08	7.02672e-06	-0.991074	0.503103	92705.8	184268	104318	74480.5	101246	85841.9	99092.1	91255.8	177787	183666	184142	172360	180138	207515
1.05_323.0280m/z	323.028	1.04568	neg	Uridine 3'-monophosphate	HMDB0060282	63413		C01368	101543	84-53-7	Nucleosides, nucleotides, and analogues	Ribonucleoside 3'-phosphates	Unclassified	***	46.7	37.7	M-H	C9H13N2O9P	-1.95056	1.91622	9.70138e-05	0.000556843	-0.612432	0.654093	188420	288063	176616	209358	199925	196128	202906	145587	300346	294067	338114	245574	272117	278158
3.72_239.0791n	238.072	3.71888	neg	(3s)-3-(Benzyloxy)-L-Aspartic Acid	HMDB0250058				4133412		Organic acids and derivatives	Carboxylic acids and derivatives	Amino acids, peptides, and analogues	*	43.5	20	M-H, 2M-H, M-H2O-H	C11H13NO5	-1.34241	1.91476	0.0113764	0.025712	2.64295	6.24609	154392	24718.2	72027.3	265607	86505.1	300314	125533	76363.5	17187.9	12246.5	25594.5	40802	37691.6	14786.5
0.69_292.1978m/z	292.198	0.685267	pos	Glutaminyllysine	HMDB0028802				71363012	45234-03-5	Organic acids and derivatives	Carboxylic acids and derivatives	Amino acids, peptides, and analogues	**	59.9	17.4	M+NH4	C11H22N4O4	-0.38727	1.91464	1.42739e-06	2.86822e-05	-1.99816	0.250319	30861.8	123290	38089.3	25045.1	45500.6	32282.1	21657.4	22596.5	144312	131678	118364	94205.6	107493	143688
0.66_347.0873m/z	347.087	0.658467	neg	7,7,8,8-Tetrakis(methoxydiazenyl)bicyclo[4.2.0]octa-1(6),3-diene-2,5-dione	HMDB0258044				53687697		Organic oxygen compounds	Organooxygen compounds	Carbonyl compounds	*	37.6	0	M-H2O-H	C12H14N8O6	4.17115	1.90324	0.00119373	0.00403506	0.78172	1.71918	252644	146956	223021	230165	208907	230804	285306	337660	130577	203565	149764	140883	144092	112855
8.63_456.3320m/z	456.332	8.6344	pos	(9S,10E,12S,13S)-9,12,13-Trihydroxyoctadec-10-enoylcarnitine	HMDB0241532						Lipids and lipid-like molecules	Fatty Acyls	Fatty acid esters	*	47	38.7	M+H-H2O	C25H47NO7	0.0238387	1.87059	4.89972e-05	0.000330546	2.51811	5.7283	113540	19821	89908	102985	66779.1	127686	134065	159820	24163.6	23790	25037.1	16110.2	14551.6	15273.1
0.72_193.0347m/z	193.035	0.720717	neg	Pectin	HMDB0003402	6916		C08348	441476	9000-69-5	Organic oxygen compounds	Organooxygen compounds	Carbohydrates and carbohydrate conjugates	***	71.5	76.7	M-H	C6H10O7	-3.65347	1.8492	6.53407e-06	7.89538e-05	-1.5189	0.348953	47162.4	135154	60002.2	43601.7	70404.4	43286.1	35583.3	30096.5	125721	131605	131922	130497	116724	174455
3.58_226.0718n	249.061	3.57523	pos	lysine phosphoester	HMDB0254265				76500745		Organic acids and derivatives	Carboxylic acids and derivatives	Amino acids, peptides, and analogues	*	47.2	40.7	M+H, M+Na	C6H15N2O5P	-0.21102	1.83388	9.72145e-05	0.000557795	-0.574905	0.67133	187020	278581	181219	159368	192139	196527	211723	181142	256777	281902	303951	275730	233156	319968
5.01_162.0310n	161.024	5.00957	neg	3 Hydroxycoumarin	HMDB0002149	6512			13650	939-19-5	Phenylpropanoids and polyketides	Coumarins and derivatives	Hydroxycoumarins	***	71	66	M-H, 2M-H	C9H6O3	-4.51818	1.82956	0.0234034	0.0468855	1.33451	2.5219	210690	83543.9	110042	269876	91477.2	343521	280569	168652	70784.3	71830.5	29291.6	44919.4	187814	96623.4
1.23_299.0382m/z	299.038	1.22957	neg	Djenkolic acid	HMDB0251505				253305		Organic acids and derivatives	Carboxylic acids and derivatives	Amino acids, peptides, and analogues	*	38.3	2.78	M+FA-H	C7H14N2O4S2	1.97469	1.82332	0.0383311	0.0704289	2.05023	4.14173	173084	41790.2	20095.7	21457.4	226248	276542	335114	159046	91387	67950.6	23009.7	22786.2	25361.5	20246.5
2.08_120.0579n	103.055	2.07553	pos	4-Methylbenzaldehyde	HMDB0029638	66526		C06758	7725	104-87-0	Benzenoids	Benzene and substituted derivatives	Benzoyl derivatives	*	42.2	15.4	M+H-H2O, M+H	C8H8O	3.07896	1.81201	4.28568e-05	0.000299551	-0.674633	0.626491	147491	235424	150008	127633	176051	149500	148561	133195	242519	260677	253581	226905	187048	241815
0.77_471.1616m/z	471.162	0.7742	neg	gamma-Secretase Inhibitor XXI	HMDB0250423				22312320		Organic acids and derivatives	Carboxylic acids and derivatives	Amino acids, peptides, and analogues	*	38.7	10.7	M-H2O-H	C27H24F2N4O3	-4.40363	1.80485	9.73293e-09	2.56614e-06	3.40869	10.6198	88295.7	8314.25	90337.2	81212.4	85709.5	102577	94731.2	75207.2	6807.06	2775.95	17731.8	12570.4	7742.07	2258.21
0.69_378.0688m/z	378.069	0.685267	pos	glutamine-betaxanthin	HMDB0304684			C08568			Organic acids and derivatives	Carboxylic acids and derivatives	Amino acids, peptides, and analogues	*	36.4	0.877	M+K	C14H17N3O7	-2.90757	1.80287	0.000506214	0.00202725	-0.719972	0.607109	144248	237599	159110	180564	136091	100707	109880	179138	228532	296031	216506	222143	223233	239146
3.56_473.1660n	474.173	3.5609	pos	Mefox	HMDB0247400				118118839		Organic acids and derivatives	Carboxylic acids and derivatives	Amino acids, peptides, and analogues	***	53.5	69.3	M+H, M+Na	C20H23N7O7	0.157675	1.80087	6.9139e-09	2.29956e-06	-1.74429	0.298481	33716.2	112959	32302.9	40707.2	31220.4	33317	33514.2	31235.7	113405	100158	100539	123602	118649	121403
2.45_226.0954n	227.103	2.44757	pos	Carbidopa	HMDB0014336	1500		C07562	34359	28860-95-9	Phenylpropanoids and polyketides	Phenylpropanoic acids	Unclassified	*	48.5	44.6	M+H, M+Na, M+H-H2O	C10H14N2O4	0.378173	1.78984	0.00121869	0.0040996	-0.707194	0.612511	149980	244861	139656	160426	152434	168311	152677	126377	218148	269732	187293	219048	245527	329421
3.68_370.0897n	369.082	3.6808	neg	Fraxin	HMDB0252486				5909448		Phenylpropanoids and polyketides	Coumarins and derivatives	Coumarin glycosides	*	44.1	23.2	M-H, 2M-H	C16H18O10	-0.903616	1.77753	0.000355465	0.00152493	3.46234	11.0222	97506.3	8846.34	80212.2	160135	126965	83588.2	92247.7	41889.7	7553.99	5548.1	9704.6	11367.5	12687.2	6216.66
0.69_285.1193m/z	285.119	0.685267	pos	Glutamylhistidine	HMDB0028821	23863			9921875	21435-29-0	Organic acids and derivatives	Carboxylic acids and derivatives	Amino acids, peptides, and analogues	*	47.7	47.6	M+H	C11H16N4O5	-0.0235865	1.77654	1.02082e-05	0.000107166	0.869043	1.82645	180061	98585.3	198681	209322	187658	158222	166974	159510	110383	113920	99072.5	92416.6	83487.2	92231.6
2.00_278.0935n	277.086	2.00012	neg	gamma-Glutamylmethionine	HMDB0034367	86047			7009567		Organic acids and derivatives	Carboxylic acids and derivatives	Amino acids, peptides, and analogues	***	65.2	85.1	M-H, 2M-H, M-H2O-H	C10H18N2O5S	-0.4146	1.77499	4.19226e-05	0.00029513	-0.911362	0.531683	95073.8	178817	120701	87072.1	121901	82845	84711	73212.7	211115	180093	194297	165914	152413	169069
8.52_455.2648m/z	455.265	8.52387	neg	DG(2:0/18:3(9,11,15)-OH(13)/0:0)	HMDB0297035						Unclassified	Unclassified	Unclassified	*	40.7	9.28	M+FA-H	C23H38O6	-0.537125	1.75906	4.7859e-10	1.00933e-06	2.52778	5.76683	91309.9	15833.6	93585.6	95849.6	92479.7	89065.6	86256.9	90621.9	19368.8	14542.8	27644.4	15525.9	10980.4	6939.48
3.97_344.1244m/z	344.124	3.9717	pos	Pyriminobac-methyl	HMDB0040546	331671		C18486	9604652	136191-64-5	Organic oxygen compounds	Organooxygen compounds	Ethers	*	37.7	0	M+H-H2O	C17H19N3O6	0.848923	1.75893	1.55814e-05	0.000144269	3.27684	9.69229	89624.5	9246.99	68368.8	121371	92716.7	91439.4	110317	53534.6	9302.19	7407.8	9315.83	9378.46	13312.1	6765.56
1.05_169.0355m/z	169.035	1.05102	pos	Uric acid	HMDB0000289	88		C00366	1175	69-93-2	Organoheterocyclic compounds	Imidazopyrimidines	Purines and purine derivatives	***	70.6	83.1	M+H	C5H4N4O3	-0.721037	1.74937	5.48152e-05	0.000358809	-1.27282	0.413851	57714	139456	68221.3	52691.8	67587.2	61063.7	46318	50402.2	130904	151185	102860	113062	165787	172938
1.26_291.0357m/z	291.036	1.26378	neg	Methoxymalic acid	HMDB0302351				5366084		Organic acids and derivatives	Carboxylic acids and derivatives	Dicarboxylic acids and derivatives	**	52	19.3	2M-H	C5H6O5	-0.166849	1.74832	1.7352e-07	9.33351e-06	2.17561	4.51777	97496.4	21580.6	109294	89879.9	115923	99505.2	93568.9	76807.4	20528.6	14919.5	26965.3	21255.3	25437.1	20377.9
0.86_267.9669m/z	267.967	0.862583	pos	3- Hydroxyindolin-2-one-sulfate	HMDB0304928						Organoheterocyclic compounds	Indoles and derivatives	Indolines	*	38.6	4.11	M+K	C8H7NO5S	-3.44508	1.73262	0.00341582	0.00957584	-0.342211	0.788832	356157	451500	323607	374259	293290	327961	384086	433739	441885	510160	461435	447381	442447	405691
1.04_146.0924m/z	146.092	1.03877	pos	4-Guanidinobutanoic acid	HMDB0003464	6938		C01035	500	463-00-3	Organic acids and derivatives	Carboxylic acids and derivatives	Amino acids, peptides, and analogues	***	60.9	67.8	M+H	C5H11N3O2	-0.174232	1.73069	0.000171102	0.000862369	-1.12849	0.457393	69654.3	152285	69577.2	79149	113130	66839.7	55909.7	33319.6	148500	154859	114359	170173	146029	179792
6.26_291.0072m/z	291.007	6.25653	neg	O-Ethyl S,S-diphenyl phosphorodithioate	HMDB0031781	70059		C14436	28292	17109-49-8	Benzenoids	Benzene and substituted derivatives	Unclassified	*	36.9	1.04	M-H2O-H	C14H15O2PS2	-0.329597	1.72706	3.2558e-07	1.24674e-05	0.33518	1.26154	356010	282204	376431	340056	365664	348371	355283	350258	276828	297070	281225	281306	281863	274932
11.16_278.1519n	279.159	11.159	pos	Dibutyl phthalate	HMDB0033244	69881		C14214	3026	84-74-2	Benzenoids	Benzene and substituted derivatives	Benzoic acids and derivatives	*	49.3	54.6	M+H, M+Na	C16H22O4	0.2577	1.70796	1.20581e-05	0.000119562	-0.302859	0.810645	326101	402274	310486	303686	321176	320761	342839	357659	387445	410012	396160	392912	413718	413398
0.77_507.0625m/z	507.063	0.7742	neg	N-acetyl zonisamide	HMDB0060603				10467478	68936-43-6	Organoheterocyclic compounds	Benzisoxazoles	Unclassified	*	37.4	0	2M-H	C10H10N2O4S	-4.81985	1.69091	0.000153036	0.000792397	-4.7018	0.0384253	3134.22	81566.4	7016.18	1.98601e-06	4200.85	4314.45	3273.82	1.98601e-06	74645	97708.2	33195.2	61637.6	95435.8	126777
9.30_447.0263m/z	447.026	9.30485	neg	3-[(1R,2R,3S)-3-Carboxy-1,2,3-trihydroxypropyl]dioxirane-3-carboxylic acid	HMDB0255411				76054794		Organic acids and derivatives	Hydroxy acids and derivatives	Medium-chain hydroxy acids and derivatives	*	39.3	0	2M-H	C6H8O9	-0.138326	1.68614	6.98022e-07	1.93446e-05	0.322949	1.25088	352238	281591	362147	331744	358933	336697	363158	360752	279495	294294	282158	278971	282163	272467
8.92_480.2699n	481.277	8.9211	pos	steviol-19-O-beta-D-glucoside			LMPR01040121		152758		Lipids and lipid-like molecules	Prenol lipids	Isoprenoids	*	44.8	34.5	M+H, M+Na	C26H40O8	-4.9337	1.68166	2.80935e-08	3.79687e-06	2.19759	4.58712	89420.2	19493.7	82497.7	94743.2	78462	92602.1	93461	94755	21369	13953.5	34577.7	22002.7	14359.4	10700.2
1.16_314.0687n	315.076	1.15703	pos	(R,R)-chrysanthemyl diphosphate		53301	LMPR0102060019	C18051	24883448		Lipids and lipid-like molecules	Prenol lipids	Isoprenoids	*	39.7	1.47	M+H, M+K, M+Na	C10H20O7P2	0.731118	1.68132	1.71881e-08	3.18705e-06	-0.785573	0.580121	95826.8	165184	101555	94109.4	99514.5	100346	92297.1	87138.2	157005	151377	171315	168100	169598	173709
0.75_389.1916m/z	389.192	0.746517	pos	2-Hexynyl-5'-N-ethylcarboxamidoadenosine	HMDB0245138				4438292		Nucleosides, nucleotides, and analogues	Purine nucleosides	Unclassified	*	46	45.5	M+H	C18H24N6O4	-3.94858	1.6804	8.42349e-06	9.33985e-05	1.33865	2.52915	120714	47729.3	100682	113373	107471	128631	148240	125891	55629.3	35290.7	65501.8	55403.7	40861.9	33688.2
1.15_404.1045m/z	404.105	1.14738	neg	3-[[4-[(5-Nitropyridin-2-yl)hydrazinylidene]-3-oxocyclohexa-1,5-dien-1-yl]-propylamino]propane-1-sulfonic acid	HMDB0244401				3082665		Organic 1,3-dipolar compounds	Allyl-type 1,3-dipolar organic compounds	Organic nitro compounds	*	36.9	0	M-H2O-H	C17H21N5O6S	2.59164	1.66847	0.00196799	0.00608326	0.450575	1.36658	306597	224353	308675	248443	329606	289680	332052	331126	208326	269565	248300	246027	177808	196090
1.70_315.0573m/z	315.057	1.69618	neg	Ibotenic acid	HMDB0253330	68420		C10600	1233	2552-55-8	Organic acids and derivatives	Carboxylic acids and derivatives	Amino acids, peptides, and analogues	*	45.1	33.1	2M-H	C5H6N2O4	-2.81546	1.66716	0.00170932	0.00541055	-3.30363	0.101276	9396.19	92777.6	13442.9	11834.6	16877.6	8130.89	3721.6	2369.44	57514.3	35627.1	149593	151306	81427.4	81198.7
0.76_344.1244m/z	344.124	0.7602	neg	Niraxostat	HMDB0255624	450986			449035		Organoheterocyclic compounds	Azoles	Pyrazoles	*	37.2	0.13	M+FA-H	C16H17N3O3	-2.71401	1.65071	9.83109e-07	2.31035e-05	1.59657	3.02424	102931	34035.3	84856.9	93262.5	100130	119504	112168	107665	40589	27312.5	44313.3	40498.9	32803.8	18694.4
0.71_205.0819m/z	205.082	0.70875	pos	L-beta-aspartyl-L-alanine	HMDB0011162	62011			14284576		Organic acids and derivatives	Peptidomimetics	Hybrid peptides	***	62.7	30.7	M+H	C7H12N2O5	0.0365303	1.6497	6.81758e-09	2.29956e-06	0.916211	1.88715	142232	75368.6	137681	152329	135544	143735	138309	145795	77041.2	84673.9	68237	66687.1	77794.5	77778
0.80_487.1303m/z	487.13	0.802733	neg	Pseudouridine	HMDB0000767	5734		C02067	15047	1445-07-4	Nucleosides, nucleotides, and analogues	Nucleoside and nucleotide analogues	Unclassified	**	53.9	2.54	2M-H	C9H12N2O6	-3.12156	1.6438	0.00550066	0.0141593	2.06222	4.17629	115011	27538.9	162271	80303.1	198110	134147	72032	43201.3	22385.8	9641.2	39425.8	40453.6	19166.5	34160.6
10.35_317.1756m/z	317.176	10.3471	neg	Linalyl phenylacetate	HMDB0037216	92181			251529	7143-69-3	Lipids and lipid-like molecules	Prenol lipids	Monoterpenoids	*	41	10.9	M+FA-H	C18H24O2	-0.959368	1.64294	0.000181199	0.000900144	-1.5517	0.341109	38369.7	112485	47416.6	36356.7	46984.9	28785.2	39493.3	31181.1	97138	83598.7	84396.7	111888	157133	140757
0.80_287.9802m/z	287.98	0.79905	pos	Alendronic acid	HMDB0001915	818		C07752	2088	66376-36-1	Organic acids and derivatives	Organic phosphonic acids and derivatives	Bisphosphonates	*	41.1	9.31	M+K	C4H13NO7P2	1.1549	1.63651	0.00520118	0.0135379	1.6843	3.21384	125369	39009	138398	81983.7	208410	167824	106570	49025.6	39980.4	21045.9	57249.6	41688.1	30977.5	43112.5
3.58_146.0600m/z	146.06	3.57523	pos	6-Hydroxy-3,4-dihydro-2(1H)-quinolinone	HMDB0246939				2774040		Organoheterocyclic compounds	Quinolines and derivatives	Quinolones and derivatives	***	55.7	55.3	M+H-H2O	C9H9NO2	0.0321762	1.63364	9.8603e-06	0.000104291	-0.741489	0.598122	102850	171954	98921	88125.4	115183	108372	111182	95314.1	177047	169867	185121	168250	140092	191349
0.77_539.1878m/z	539.188	0.7742	neg	Histidylaspartic acid	HMDB0028881	23723			7020094	41658-60-0	Organic acids and derivatives	Carboxylic acids and derivatives	Amino acids, peptides, and analogues	*	41.2	15.7	2M-H	C10H14N4O5	4.20008	1.62255	9.92076e-05	0.000567007	1.59124	3.01308	106812	35449.5	64611	92324.6	108055	135206	138216	102461	45330.4	33470.4	35420	28889.2	36105.5	33481.8
8.71_593.2554m/z	593.255	8.70548	neg	[D-Met2, Pro5]-enkephalinamide	HMDB0247158				13174931		Organic acids and derivatives	Carboxylic acids and derivatives	Amino acids, peptides, and analogues	*	40.5	17.1	M-H2O-H	C30H40N6O6S	0.403343	1.6163	1.64898e-07	9.14369e-06	1.99914	3.9976	86872.4	21731.1	79876.8	93494.1	81165.2	82477.7	82277.2	101943	27026.4	24525.5	33549.9	19868.6	17626.7	7789.75
3.73_691.3196m/z	691.32	3.7348	pos	16-Deacetylgeyerline	HMDB0244720				73800233		Lipids and lipid-like molecules	Prenol lipids	Diterpenoids	*	39.9	12.5	M+Na	C36H48N2O10	-0.720323	1.61277	3.90724e-07	1.3811e-05	0.791534	1.73091	153561	88716.9	157924	152065	161671	154609	148313	146786	75269.3	96774.1	77246.6	94574.3	82007.2	106430
0.80_173.0210m/z	173.021	0.79905	pos	beta-Glycerophosphoric acid	HMDB0002520	6708		C02979	2526	17181-54-3	Lipids and lipid-like molecules	Glycerophospholipids	Glycerophosphates	***	64.5	64.6	M+H	C3H9O6P	0.256414	1.61014	0.0027413	0.00798558	-0.343869	0.787925	298027	378243	270507	322497	243267	287750	305269	358872	360690	419125	350637	349169	391056	398779
1.09_189.0632n	188.056	1.09422	neg	N-Acetyl-L-glutamic acid	HMDB0001138	315311		C00624	70914	1188-37-0	Organic acids and derivatives	Carboxylic acids and derivatives	Amino acids, peptides, and analogues	***	66.9	93.7	M-H2O-H, M-H	C7H11NO5	-2.70175	1.60751	0.00073841	0.00273953	-0.336857	0.791764	285642	360767	311434	248147	295688	296427	286229	275928	366010	385917	360851	343095	309908	398819
1.15_313.0611m/z	313.061	1.14738	neg	Geranyl-PP	HMDB0001285	400	LMPR0102010001	C05847	445995	763-10-0	Lipids and lipid-like molecules	Prenol lipids	Isoprenoid phosphates	*	38.9	0.635	M-H	C10H20O7P2	-0.167843	1.60036	1.38967e-08	3.00502e-06	-0.910007	0.532182	71946.1	135191	79259.9	64471.9	79655.6	73300.8	73734.9	61253.7	129594	132051	139390	143737	135675	130698
1.28_181.0112m/z	181.011	1.28387	neg	Imidazotetrazinone	HMDB0253425				66612531		Organoheterocyclic compounds	Tetrazines	Unclassified	*	39.8	2.82	M+FA-H	C3N6O	-2.90693	1.59939	0.0370388	0.0684471	2.12548	4.36348	130704	29954.1	13916.8	14735.5	153765	210658	254959	136191	71918.5	50798.7	15560.7	15742	14370.3	11334.6
5.27_336.0535n	319.05	5.27282	pos	8-(p-Sulfophenyl)theophylline	HMDB0247413				1908		Organoheterocyclic compounds	Imidazopyrimidines	Purines and purine derivatives	*	41.5	17	M+H-H2O, M+H	C13H12N4O5S	1.85157	1.5865	4.77497e-05	0.000324856	-4.3593	0.0487214	3421.68	70229.5	3139.98	2075.67	2038.63	3093.35	5407.38	4775.06	79922.4	57763.5	32607.3	83326.5	102347	65410.7
11.02_554.3461m/z	554.346	11.0188	neg	LysoPC(17:0/0:0)	HMDB0012108	24068	LMGP01050024	C04230	24779463	50930-23-9	Lipids and lipid-like molecules	Glycerophospholipids	Glycerophosphocholines	*	59	97.4	M+FA-H	C25H52NO7P	-0.458846	1.58289	0.0187869	0.0390273	1.28809	2.44204	151733	62133.6	93967.7	138726	89538.2	93056.7	257018	238093	55381.3	73003.3	70438.3	45101	84700.2	44177.7
1.92_513.2176m/z	513.218	1.9223	neg	Henatinib	HMDB0253087				68526261		Organoheterocyclic compounds	Pyrroloazepines	Unclassified	*	46.1	42.2	M+FA-H	C25H29FN4O4	4.61737	1.57654	0.00522781	0.0135984	-1.17805	0.441949	63578.8	143860	88505.9	48983.4	110840	53134.4	45413.8	34595.4	211608	149661	177256	135878	83061.5	105696
3.94_353.0641m/z	353.064	3.9444	neg	Sulindac sulfone	HMDB0060620				114866		Benzenoids	Indenes and isoindenes	Unclassified	*	38.1	8.1	M-H2O-H	C20H17FO4S	-3.25069	1.57428	2.83373e-07	1.15213e-05	-2.10716	0.232103	18649.9	80351.9	21009.3	17271.4	26960.6	13989.7	17048.1	15620.6	78928.2	65312	77755.3	95728.9	72197.7	92189.2
3.78_417.0866m/z	417.087	3.77622	neg	Aza-anthracenedione	HMDB0248757				67435898		Organoheterocyclic compounds	Isoquinolines and derivatives	Isoquinolones and derivatives	*	38.9	0	2M-H	C13H7NO2	-3.47384	1.57416	1.21328e-05	0.000120155	-0.957315	0.515014	68936.5	133853	85921.8	58358.2	91182.3	56494.5	63403.5	58258.5	142663	145132	144158	132475	113849	124843
0.73_300.0483m/z	300.048	0.733783	neg	N-Acetyl-D-Glucosamine 6-Phosphate	HMDB0001062	5975		C00357	440996	18191-20-3	Organic oxygen compounds	Organooxygen compounds	Carbohydrates and carbohydrate conjugates	***	73	87.6	M-H	C8H16NO9P	-2.33265	1.57174	0.00441846	0.0118417	-0.485043	0.714476	196499	275026	247255	246434	183703	146292	143540	211773	298506	296681	293189	244114	269282	248385
14.29_171.1491m/z	171.149	14.2888	pos	2-Azaspiro[4.5]decan-3-one	HMDB0247166	351125			47457		Organoheterocyclic compounds	Azaspirodecane derivatives	Unclassified	*	42.3	16.6	M+NH4	C9H15NO	-0.370756	1.56132	3.35888e-05	0.000251377	0.253372	1.19199	392891	329609	384901	392563	386451	393651	419489	380290	315232	360535	331160	327457	313749	329522
0.72_90.0313n	179.055	0.720717	neg	D-Lactic acid	HMDB0001311	6150		C00256	61503	10326-41-7	Organic acids and derivatives	Hydroxy acids and derivatives	Alpha hydroxy acids and derivatives	***	74.9	86.8	M+FA-H, 2M-H	C3H6O3	-4.14103	1.55795	1.17881e-05	0.00011783	-0.970306	0.510398	65859.3	129035	73249.6	59601.3	85712.8	57101.3	57952.9	61537.7	125156	134607	111971	125823	119549	157105
3.73_542.2566n	543.264	3.7348	pos	2-O-(beta-D-galactopyranosyl-(1->6)-beta-D-galactopyranosyl) 2S,3R-dihydroxyundecanoic acid			LMFA13010050				Lipids and lipid-like molecules	Fatty Acyls	Fatty acyl glycosides	*	40.9	13.1	M+H, M+Na	C23H42O14	-1.51705	1.55768	0.00011229	0.00062253	-1.90921	0.266238	23855.2	89600.8	37986.7	23231.2	37900	12466	19511.3	12035.9	124334	88436.8	107373	76787.4	57228.9	83445.3
0.65_175.1439m/z	175.144	0.650033	pos	Ethyl lysine	HMDB0252051				76135158		Organic acids and derivatives	Carboxylic acids and derivatives	Amino acids, peptides, and analogues	*	42.8	17.1	M+H	C8H18N2O2	-1.44195	1.55504	0.000309046	0.00136512	-0.524211	0.695339	157366	226315	164665	136427	169735	156641	172447	144279	200995	239268	190012	267719	227537	232360
0.70_163.1158m/z	163.116	0.697183	pos	(S1)-Methoxy-3-heptanethiol	HMDB0032380	88407			12009861	400052-49-5	Organic oxygen compounds	Organooxygen compounds	Ethers	*	37.1	0	M+H	C8H18OS	4.29231	1.53368	2.42435e-06	4.02798e-05	2.56839	5.93149	71963.8	12132.5	51078.2	60807.5	64157.5	83323.2	88324.9	84091.4	10104.9	11576.2	14621	12048.9	13204.1	11239.9
0.66_281.0865m/z	281.087	0.658467	neg	5-O-a-L-Arabinofuranosyl-L-arabinose	HMDB0038880	93499			74539967		Organic oxygen compounds	Organooxygen compounds	Carbohydrates and carbohydrate conjugates	**	49.1	0.152	M-H	C10H18O9	-4.51784	1.52979	1.0234e-05	0.000107223	0.894801	1.85935	129623	69714.2	123349	106037	150701	134004	135930	127719	64023.4	79551.4	72186.9	76675.2	74127	51721.2
3.58_159.0917m/z	159.092	3.57523	pos	1,5-Naphthalenediamine	HMDB0244231	73157		C19463	16720	2243-62-1	Benzenoids	Naphthalenes	Unclassified	*	44.3	24.7	M+H	C10H10N2	0.113984	1.5283	3.56265e-06	5.13643e-05	-0.773895	0.584836	84316.2	144171	80870.3	77267.3	91260.8	88633.1	89554.3	78311.3	153054	153512	153467	144544	115227	145219
1.05_493.1850m/z	493.185	1.05102	pos	Benzyloxycarbonylphenylalanylphenylalanine diazomethyl ketone	HMDB0250005				44135202		Organic acids and derivatives	Carboxylic acids and derivatives	Amino acids, peptides, and analogues	*	45.2	38.4	M+Na	C27H26N4O4	0.741827	1.52029	0.00336665	0.00947267	-0.774909	0.584425	101043	172893	95651.8	80953.8	89511.8	102956	119767	117419	216887	140690	212028	207788	132623	127343
9.01_293.1758m/z	293.176	9.01278	neg	[2-(Dimethoxymethyl)-1-heptenyl]benzene	HMDB0036221	91367			6378927	91-87-2	Benzenoids	Benzene and substituted derivatives	Unclassified	***	50.2	38.5	M+FA-H	C16H24O2	-0.275538	1.51847	0.0035061	0.00978119	0.641456	1.5599	196474	125953	185015	186950	193021	135525	247774	230562	112040	138034	106071	130392	163792	105389
4.52_465.1784n	466.186	4.51743	pos	(E)-Squamosamide	HMDB0041088	95521			23593018	142750-35-4	Phenylpropanoids and polyketides	Stilbenes	Unclassified	*	39.3	6.73	M+H, M+Na	C26H27NO7	-0.848396	1.51393	5.56002e-06	6.96431e-05	-2.75098	0.14855	10232.3	68881.3	12128.1	10021.3	15241	8431.32	9682.51	5889.61	59330.6	57178.9	60802.4	59061.2	79701.1	97213.5
0.70_234.0852n	235.092	0.697183	pos	Serylglutamic acid	HMDB0029038	85931			7023503	6403-16-3	Organic acids and derivatives	Carboxylic acids and derivatives	Amino acids, peptides, and analogues	***	62.8	41.1	M+H, M+K, M+Na	C8H14N2O6	0.0825963	1.50572	4.90888e-05	0.000330854	0.653115	1.57256	163700	104098	177877	171777	177385	145548	165071	144540	117010	127435	102780	93124.6	97194.5	87041.1
0.67_132.0525n	131.045	0.67065	neg	L-Asparagine	HMDB0000168	14		C00152	6267	70-47-3	Organic acids and derivatives	Carboxylic acids and derivatives	Amino acids, peptides, and analogues	***	69.5	83.5	M-H2O-H, M-H	C4H8N2O3	-7.24155	1.49834	7.90017e-07	2.04374e-05	-0.84631	0.556205	71068.8	127774	83976.2	68902.2	81600.7	62736.3	63827.3	65370.1	133208	139166	123541	117478	119329	133924
0.77_643.1755m/z	643.176	0.7742	neg	Lepidimoic acid	HMDB0041096	95529			4479101	157676-09-0	Organic oxygen compounds	Organooxygen compounds	Carbohydrates and carbohydrate conjugates	**	42	0	2M-H	C12H18O10	4.34572	1.49675	9.21527e-05	0.000536213	1.1516	2.22161	111287	50093.1	118313	132685	102824	109120	90801.9	113980	64241.9	41600.2	76421.4	55648.8	39770.1	22876.4
1.45_388.1176m/z	388.118	1.4494	neg	phenyl [1-(N-succinylamino)pentyl]phosphonate			LMFA08020199		444107		Lipids and lipid-like molecules	Fatty Acyls	Fatty amides	*	38.4	0	M+FA-H	C15H22NO6P	2.64464	1.49414	2.55134e-05	0.00020568	0.479541	1.3943	206133	147840	221926	187174	227302	203084	208490	188824	150415	140859	152130	165366	138662	139608
8.25_455.2648m/z	455.265	8.24972	neg	DG(18:3(10,12,15)-OH(9)/0:0/2:0)	HMDB0297034						Unclassified	Unclassified	Unclassified	*	45.7	32.1	M+FA-H	C23H38O6	-0.58611	1.4938	4.44288e-06	6.02994e-05	1.79363	3.46686	80659.5	23265.9	68889.3	79873.5	73624.1	82991.1	79720.8	98858.5	30398.9	24165.6	41756.5	21015.2	14295.9	7963.03
1.32_173.1164n	196.106	1.32433	pos	5-[(1-Iminoethyl)amino]-2-aminopentanoic acid	HMDB0246210						Organic acids and derivatives	Carboxylic acids and derivatives	Amino acids, peptides, and analogues	*	46.7	36.5	M+Na, M+K, M+H	C7H15N3O2	0.00918148	1.4852	1.38418e-05	0.000133065	1.23875	2.35994	98865.7	41893.4	113252	99011.1	112886	88494.6	97379.4	82171.4	37289.5	34803.3	52875.1	60848.9	38647.6	26895.6
0.63_158.9778m/z	158.978	0.63275	neg	Allitridin	HMDB0031154	313764			16315	2050-87-5	Organosulfur compounds	Organic trisulfides	Unclassified	*	37.7	0	M-H2O-H	C6H10S3	6.52057	1.48281	0.0419975	0.0758503	0.0950084	1.06807	1.36192e+06	1.27512e+06	1.48349e+06	1.28509e+06	1.41959e+06	1.33214e+06	1.36476e+06	1.28642e+06	1.1915e+06	1.25762e+06	1.28577e+06	1.28215e+06	1.3225e+06	1.31115e+06
0.82_575.1224m/z	575.122	0.819983	neg	Aspalatone		430122			197341	147249-33-0	Unclassified	Unclassified	Unclassified	*	37.2	0	2M-H	C15H12O6	5.08061	1.47768	5.57662e-07	1.70863e-05	1.91812	3.7793	74058.6	19595.8	74110.9	73801.2	58648.4	80369.8	88844.7	68576.6	10237.1	25822.7	14962.4	25090.1	19545.8	21916.9
10.07_513.0338m/z	513.034	10.0716	neg	Primisulfuron-methyl	HMDB0256773						Organic nitrogen compounds	Organonitrogen compounds	Sulfonylureas	*	37.6	6.95	M+FA-H	C15H12F4N4O7S	-1.39518	1.47492	6.08079e-06	7.49979e-05	0.287998	1.22095	305597	250295	322500	291164	321046	296160	302404	300306	251228	263271	255164	248168	246350	237591
1.05_101.0234m/z	101.023	1.04568	neg	Succinic acid semialdehyde	HMDB0001259	6114	LMFA06000118	C00232	1112	692-29-5	Lipids and lipid-like molecules	Fatty Acyls	Fatty acids and conjugates	*	44.2	32	M-H	C4H6O3	-9.5425	1.47063	3.10756e-07	1.20722e-05	0.651941	1.57128	148407	94450	154449	146250	162199	140326	139670	147550	95467	89010.4	100373	98545.2	100099	83205.5
7.50_473.2753m/z	473.275	7.49985	neg	Pennelliiside C			LMSL05000011		155937544		Lipids and lipid-like molecules	Saccharolipids	Other acyl sugars	*	45.4	34.9	M-H	C24H42O9	-0.662454	1.46596	1.66353e-07	9.14369e-06	1.85987	3.62975	73808.6	20334.4	66364.2	81018.3	78790.7	74811.7	73393	68473.7	23307.5	18596.9	34653.8	19814.1	17097.5	8536.38
1.34_362.1141n	363.121	1.34065	pos	Isochamanetin			LMPK12140146		21721817		Lipids and lipid-like molecules	Polyketides	Flavonoids	*	43.8	36.9	M+H, M+Na	C22H18O5	-3.77822	1.46058	1.08222e-05	0.000110933	-1.00662	0.497712	55294.9	111098	68493.1	52807.3	71605.5	46913.2	52956.7	38993.9	114543	121297	113214	116280	88847.5	112410
2.64_194.1170n	217.106	2.6433	pos	Azimexon	HMDB0248804						Organic acids and derivatives	Carboxylic acids and derivatives	Amino acids, peptides, and analogues	*	39.3	1.25	M+Na, M+K, M+H	C9H14N4O	1.28809	1.45571	0.00390765	0.0107101	0.340845	1.2665	314593	248396	285610	275469	342345	300849	320361	362924	220400	273349	276641	234702	217246	268038
11.23_594.2806n	617.27	11.2324	pos	PI(18:3(9Z,12Z,15Z)/0:0)			LMGP06050028				Lipids and lipid-like molecules	Glycerophospholipids	Glycerophosphoinositols	*	48.2	49.4	M+H, M+Na	C27H47O12P	0.087645	1.44375	0.00273961	0.0079821	0.597711	1.51331	191477	126528	218106	195862	193633	164188	191262	185811	126152	71840	169756	118471	163746	109205
4.37_436.1611m/z	436.161	4.37343	neg	Tryptophol [xylosyl-(1->6)-glucoside]	HMDB0040825	95287			131752948	149817-65-2	Organic oxygen compounds	Organooxygen compounds	Carbohydrates and carbohydrate conjugates	*	54.9	77.6	M-H2O-H	C21H29NO10	-0.495965	1.42891	0.00912144	0.0214907	0.736264	1.66586	171914	103198	183082	198023	187628	153991	195791	112966	116839	58711.6	164031	120585	100995	58029
3.78_585.2130m/z	585.213	3.77622	neg	4-Hydroxyproline galactoside	HMDB0029354						Lipids and lipid-like molecules	Fatty Acyls	Fatty alcohol esters	*	39.9	13.4	2M-H	C11H19NO8	-3.1789	1.42699	2.11444e-05	0.00018079	-2.27294	0.206908	13984.6	67588.5	21716.2	10525.7	23553.4	9014.78	10765.3	8332.25	83115.2	78959.6	83706.9	58251.3	47110.2	54387.9
0.73_369.0427m/z	369.043	0.733783	neg	(2R)-2-Acetamido-3-[[(2R)-2-acetamido-2-carboxyethyl]disulfanyl]propanoic acid	HMDB0242531				306129		Organic acids and derivatives	Carboxylic acids and derivatives	Amino acids, peptides, and analogues	*	38.4	11.9	M+FA-H	C10H16N2O6S2	-1.62576	1.42619	0.0369001	0.0682403	0.230679	1.17339	530228	451878	514979	506386	506966	527378	574506	551154	377481	547332	363317	441708	455786	525645
3.73_367.1000m/z	367.1	3.7348	pos	Homovanillyl alcohol glucuronide	HMDB0240527				101422217		Organic oxygen compounds	Organooxygen compounds	Carbohydrates and carbohydrate conjugates	*	43.6	22.8	M+Na	C15H20O9	0.0579441	1.42077	9.34946e-05	0.000541596	4.7579	27.0565	57039.8	2108.18	48206.2	63557.1	59723.4	91442.3	53516.9	25793.2	1630.33	592.768	2458.64	4080.72	2791.07	1095.56
0.76_180.0658m/z	180.066	0.7602	neg	2-Acetyl-1,5,6,7-tetrahydro-6-hydroxy-7-(hydroxymethyl)-4H-azepine-4-one	HMDB0035177	90504			15847403		Organoheterocyclic compounds	Azepines	Unclassified	**	48.6	24.3	M-H2O-H	C9H13NO4	-4.17302	1.41742	7.95665e-08	6.27289e-06	1.21064	2.3144	87746.3	37913.2	86093.2	82371.3	81401.8	94192.7	92510.2	89908.7	39446.7	33453.5	46228.7	45583	34287.6	28479.7
1.25_313.0176m/z	313.018	1.24662	neg	Oxonic Acid	HMDB0255998	320732			4604		Organoheterocyclic compounds	Triazines	Triazinones	*	41.1	9.86	2M-H	C4H3N3O4	0.682991	1.41163	3.29917e-07	1.25428e-05	1.59552	3.02204	74098.3	24519.3	83875.8	66335.6	84854.6	71996.3	74958.5	62569.2	22400.4	19677	33287.6	25892.9	24365.5	21492.5
9.78_529.0291m/z	529.029	9.77925	neg	UDP-4-dehydro-6-deoxy-D-glucose	HMDB0012300	62919		C04089	23724475	13094-28-5	Nucleosides, nucleotides, and analogues	Pyrimidine nucleotides	Pyrimidine nucleotide sugars	*	38.7	13	M-H2O-H	C15H22N2O16P2	4.51511	1.41041	2.8861e-05	0.000226095	0.264654	1.20135	307258	255761	326893	288963	318646	297930	310063	301054	249368	272874	255806	256757	258324	241439
0.77_510.1473m/z	510.147	0.7742	neg	N-((2'R)-2'-Deoxy-2'-fluoro-2'-methyl-p-phenyl-5'-uridylyl)-L-alanine 1-methylethyl ester	HMDB0256898				91302628		Nucleosides, nucleotides, and analogues	Pyrimidine nucleosides	Pyrimidine 2'-deoxyribonucleosides	*	38.3	1.15	M-H2O-H	C22H29FN3O9P	4.95493	1.40138	0.0451253	0.0803977	0.230761	1.17345	560147	477349	556652	495507	569268	650962	577096	511395	548667	399057	418950	535563	535892	425963
8.03_371.0144m/z	371.014	8.03092	neg	8-Nitro-cGMP	HMDB0247452				11854256		Nucleosides, nucleotides, and analogues	Purine nucleotides	Cyclic purine nucleotides	*	38.8	4.76	M-H2O-H	C10H11N6O9P	-0.749665	1.39809	9.59097e-07	2.2751e-05	0.34772	1.27255	227667	178907	236413	212996	238625	217514	227747	232708	174861	187155	177996	178478	179634	175315
0.63_359.0432m/z	359.043	0.63275	neg	Clorazepate	HMDB0014766	1896		C06921	2809	23887-31-2	Organoheterocyclic compounds	Benzodiazepines	1,4-benzodiazepines	*	37.5	3.23	M+FA-H	C16H11ClN2O3	-2.49902	1.39773	0.0010161	0.00355414	-0.725492	0.604791	88095.5	145663	119549	85526.7	88306.1	75344.6	95281.2	64566	144380	137193	123016	169939	119938	179512
9.17_458.3476m/z	458.348	9.1709	pos	8-[(2R,3S)-3-(8-Hydroxyoctyl)oxiran-2-yl]octanoylcarnitine	HMDB0241808						Lipids and lipid-like molecules	Fatty Acyls	Fatty acid esters	*	51.7	62.5	M+H	C25H47NO6	0.0120178	1.3964	9.97424e-05	0.000569052	3.60465	12.1649	57770.7	4748.98	40149.2	54685.3	31980.8	58602.7	72494.8	88711.5	6617.19	6276.45	7337.14	2935.06	3093.31	2234.71
9.25_459.2963m/z	459.296	9.25197	neg	oscr#29			LMFA13040068		86289789		Lipids and lipid-like molecules	Fatty Acyls	Fatty acyl glycosides	*	53.8	70.3	M+FA-H	C23H42O6	-0.183899	1.39638	0.0424354	0.0764919	0.624484	1.54166	229981	149177	176090	185826	166373	263555	272324	315717	227980	146141	205137	135705	106659	73442.2
1.70_383.0448m/z	383.045	1.69618	neg	S-sulfanylglutathione	HMDB0304477						Organic acids and derivatives	Carboxylic acids and derivatives	Amino acids, peptides, and analogues	*	41.3	22.2	M+FA-H	C10H16N3O6S2-	-4.28123	1.39606	0.000991001	0.00348073	-3.37625	0.0963045	6064.12	62968.2	8900.58	7713.68	11058.5	5169.55	2316.41	1225.99	40541.9	25516.7	97412.6	100008	57149.9	57179.7
0.84_168.9805m/z	168.98	0.836683	neg	(S)-3-Sulfonatolactate	HMDB0060176	69074		C11499	443233		Organic acids and derivatives	Hydroxy acids and derivatives	Alpha hydroxy acids and derivatives	***	58.3	47.5	M-H	C3H6O6S	-4.38059	1.3919	0.00014294	0.000752687	-0.681509	0.623513	86897.6	139368	102198	89697.7	99820.5	82790.1	74201.1	72678.3	133211	109615	151634	147646	134996	159105
2.23_203.0014m/z	203.001	2.22797	neg	O-methoxycatechol-O-sulphate	HMDB0060013				22473		Organic acids and derivatives	Organic sulfuric acids and derivatives	Arylsulfates	*	49.8	59	M-H	C7H8O5S	-2.58229	1.39114	0.0329708	0.0623333	-4.63403	0.0402734	3197.34	79390.8	2809.63	5902.77	2447.01	3270.49	2481.05	2273.06	136291	126092	176896	18383.1	6090.5	12591.4
3.97_344.0654m/z	344.065	3.9717	pos	5'-Fluoro-2'-deoxyuridine monophosphate	HMDB0258001						Nucleosides, nucleotides, and analogues	Pyrimidine nucleotides	Pyrimidine deoxyribonucleotides	*	41.1	13.6	M+NH4	C9H12FN2O8P	0.220269	1.38972	4.39694e-08	4.71939e-06	2.06749	4.19157	62459.1	14901.1	58136.9	58013.9	62124.1	63443.8	73466.5	59569.1	14076	10421.6	13260.4	15457.9	25276.1	10914.8
1.92_335.0836m/z	335.084	1.9223	neg	Flumioxazin	HMDB0034854	68790		C11035	92425	103361-09-7	Organoheterocyclic compounds	Benzoxazines	Benzoxazinones	*	38	0	M-H2O-H	C19H15FN2O4	-0.318499	1.38679	0.00781527	0.0188643	-0.437108	0.738614	182939	247679	211762	163219	240809	167242	162167	152437	285096	259499	279231	238776	205909	217562
1.09_252.0758m/z	252.076	1.09282	pos	Endalin	HMDB0041887	96164			355450	106908-12-7	Nucleosides, nucleotides, and analogues	Pyrimidine nucleosides	Pyrimidine 2',3'-dideoxyribonucleosides	*	38.9	5.64	M+Na	C9H12FN3O3	1.48545	1.38559	0.0385765	0.0707844	0.697022	1.62115	199529	123078	236774	180662	320456	119425	163312	176544	167430	113771	117865	62273.9	144036	133093
0.77_895.2154m/z	895.215	0.7742	neg	Temocaprilat	HMDB0061721	69022		C11373	443151	110221-53-9	Organic acids and derivatives	Carboxylic acids and derivatives	Amino acids, peptides, and analogues	*	36	0	2M-H	C21H24N2O5S2	-2.93253	1.38324	3.52841e-06	5.10318e-05	2.84895	7.20475	56887.5	7895.84	51343	56907.2	57650.2	46174.6	56367.2	72883	10814.3	1.98601e-06	23002.9	13557.8	1.98601e-06	1.98601e-06
1.19_175.1208n	176.128	1.18913	pos	N-(3-Hydroxypropyl)valine	HMDB0255001				43468391		Organic acids and derivatives	Carboxylic acids and derivatives	Amino acids, peptides, and analogues	***	63.2	43.7	M+H, M+Na	C8H17NO3	-0.410243	1.37832	6.00371e-07	1.79369e-05	1.01126	2.01567	94768.4	47015.9	93914.6	102675	97413.3	94585.4	85986.3	94035.2	54738.3	52268	52750.8	50867.4	38627.6	32843.2
3.47_216.9807m/z	216.981	3.47425	neg	3-hydroxybenzoic acid-3-O-sulphate	HMDB0059968				21126437		Organic acids and derivatives	Organic sulfuric acids and derivatives	Arylsulfates	***	65.4	42.4	M-H	C7H6O6S	-2.23923	1.37582	0.0108389	0.024709	-3.0417	0.121439	9003.98	74144.3	7190.94	12039.5	8179.04	13092.3	7328.63	6193.43	107174	100247	147464	30472.1	26260.5	33248.8
1.18_268.0807n	267.073	1.1787	neg	Inosine	HMDB0000195	84		C00294	6021	58-63-9	Nucleosides, nucleotides, and analogues	Purine nucleosides	Unclassified	***	65.2	89	M-H, 2M-H	C10H12N4O5	-0.376874	1.37434	0.00413372	0.0111867	-0.53046	0.692334	137699	198891	143699	92005.9	153545	113591	199173	124179	208442	179047	198316	213321	179731	214490
8.03_387.0259m/z	387.026	8.03092	neg	5-Fluorouridine monophosphate	HMDB0060397	71274		C16634	150856	796-66-7	Nucleosides, nucleotides, and analogues	Pyrimidine nucleotides	Pyrimidine ribonucleotides	*	39.8	7.47	M+FA-H	C9H12FN2O9P	3.63368	1.3721	7.03955e-08	5.8019e-06	0.333211	1.25981	224126	177904	223311	220744	231971	218646	223063	227022	172241	188983	176475	172703	182500	174522
1.26_147.0655m/z	147.065	1.26378	neg	(2R,3R,4R)-Hexane-1,2,3,4,6-pentol	HMDB0242546				14048461		Organic oxygen compounds	Organooxygen compounds	Carbohydrates and carbohydrate conjugates	*	40.8	11.4	M-H2O-H	C6H14O5	-4.83408	1.36857	0.00201595	0.00619697	-1.02996	0.489724	54589.9	111471	52538.6	60151.3	48031.7	57675.6	50680.7	58461.4	120252	147699	113557	62619.9	82626.6	142070
1.26_429.0341n	474.032	1.26378	neg	Geminal	HMDB0252673				100913986		Benzenoids	Benzene and substituted derivatives	Phenylpropenes	*	38.9	0.0148	M-H, M+FA-H	C17H14F4N3P3	0.941307	1.36579	1.59018e-06	3.07761e-05	2.00634	4.01762	62722.8	15611.9	63071.4	57689.5	80583.2	66010.5	59214.7	49767.4	15969	11835.8	22358.4	19593.2	15700.6	8214.66
4.39_475.1331m/z	475.133	4.39138	neg	Acefylline	HMDB0247895	330005			69550		Organoheterocyclic compounds	Imidazopyrimidines	Purines and purine derivatives	*	46.8	44.7	2M-H	C9H10N4O4	-0.00830209	1.36333	0.00795442	0.0191399	0.497878	1.41213	213171	150957	201938	224522	154364	214279	247564	236361	162117	182903	145240	108276	120541	186662
10.20_583.0403m/z	583.04	10.2004	neg	RITA		64642			374536	213261-59-7	Unclassified	Unclassified	Unclassified	*	36.1	0	2M-H	C14H12O3S2	3.39828	1.36218	6.28683e-06	7.65145e-05	0.26248	1.19954	283999	236757	293395	269882	301160	277417	282058	280084	237578	243215	236549	235231	244059	223910
0.67_471.0754m/z	471.075	0.67065	neg	Diflunisal glucuronide ether	HMDB0251264				78302010		Organic oxygen compounds	Organooxygen compounds	Carbohydrates and carbohydrate conjugates	*	39.4	7.1	M+FA-H	C19H16F2O9	2.16533	1.3545	1.97938e-05	0.000171826	1.35796	2.56322	77777.8	30343.8	69294.8	62330.6	72382.7	89122.9	98244.3	75291.4	25362.3	44736.1	29471.5	30112	29920.5	22460.3
11.43_568.3619m/z	568.362	11.4251	neg	LysoPC(0:0/18:0)	HMDB0011128	40342	LMGP01050076		24779491	4421-58-3	Lipids and lipid-like molecules	Glycerophospholipids	Glycerophosphocholines	***	72.1	99.2	M+FA-H	C26H54NO7P	-0.270984	1.34878	0.000260643	0.0011953	0.36848	1.29099	220436	170750	209973	220094	212423	205417	236054	238657	160905	204949	168826	160289	161678	167850
1.20_136.0386n	137.046	1.20417	pos	Hypoxanthine	HMDB0000157	83		C00262	790	68-94-0	Organoheterocyclic compounds	Imidazopyrimidines	Purines and purine derivatives	***	56.2	32.5	M+H, M+Na	C5H4N4O	0.409439	1.34692	0.00163587	0.00521192	-0.587316	0.66558	110049	165344	101318	76791.9	129875	102977	153888	95447.3	161323	151482	155847	172858	156343	194210
10.45_555.0089m/z	555.009	10.4544	neg	Gossypetin 8-glucuronide 3-sulfate	HMDB0037752	92574			73829986	81074-98-8	Phenylpropanoids and polyketides	Flavonoids	Flavonoid glycosides	*	39.2	16.3	M-H2O-H	C21H18O17S	0.482576	1.33862	4.95737e-05	0.000333177	0.299296	1.23054	251103	204058	272287	230875	255884	244715	251002	251853	198519	216566	206445	214023	199419	189378
10.07_493.0116m/z	493.012	10.0716	neg	(2-Amino-6-oxo-1H-purin-9-yl) dihydrogen phosphate	HMDB0242464				57012670		Organoheterocyclic compounds	Imidazopyrimidines	Purines and purine derivatives	*	40.3	11.8	2M-H	C5H6N5O5P	-4.97	1.33855	5.43319e-05	0.000356661	0.246534	1.18635	300028	252899	315096	280871	310372	294411	299837	299578	254617	270253	256062	258657	241819	235986
2.25_310.0019m/z	310.002	2.24618	neg	Flurochloridone	HMDB0252372	68841		C11100	91677	61213-25-0	Organoheterocyclic compounds	Pyrrolidines	Phenylpyrrolidines	*	39.1	37.4	M-H	C12H10Cl2F3NO	0.197939	1.33842	0.000168848	0.000853421	-0.473874	0.720029	128164	177998	133530	104356	152071	124974	133632	120420	187831	189483	186133	178502	153263	172776
0.65_221.0597m/z	221.06	0.6463	neg	L-Cystathionine	HMDB0000099	39		C02291	439258	56-88-2	Organic acids and derivatives	Carboxylic acids and derivatives	Amino acids, peptides, and analogues	***	57.3	30.1	M-H	C7H14N2O4S	-2.07897	1.33447	0.00177206	0.0055795	-0.736142	0.600343	80842.1	134660	56190	61618.9	58669.8	99643	107319	101612	152191	158217	137654	103533	128786	127579
0.68_181.0711m/z	181.071	0.682967	neg	D-Iditol	HMDB0250766				453		Organic oxygen compounds	Organooxygen compounds	Carbohydrates and carbohydrate conjugates	***	67.6	58.2	M-H	C6H14O6	-3.90638	1.33313	3.17416e-06	4.72295e-05	-2.46646	0.180934	10092.9	55782.1	16507.3	6620.6	17637.7	7026.71	7763.22	5001.84	57319.5	72441.4	43216.7	45664.8	54289.7	61760.6
0.97_292.1980m/z	292.198	0.974083	pos	Val-Cit	HMDB0259738				85068564		Organic acids and derivatives	Carboxylic acids and derivatives	Amino acids, peptides, and analogues	*	41.2	12.8	M+NH4	C11H22N4O4	0.285343	1.32168	1.83895e-06	3.39561e-05	-1.46945	0.361121	25194.5	69767.4	26100.2	25928.1	30094	22704.8	20982.5	25357.2	71816.1	87749.8	69519.6	62585.5	56139.5	70793.6
15.32_150.1025m/z	150.103	15.3173	pos	2-Methylbenzimidazole	HMDB0245225	339584			11984		Organoheterocyclic compounds	Benzimidazoles	Unclassified	*	45.7	30.4	M+NH4	C8H8N2	-0.23634	1.3208	0.00291209	0.0083964	0.555772	1.46995	168257	114464	203391	151509	140979	190682	187791	135189	107652	125505	101161	90856.9	132216	129394
1.08_128.0344m/z	128.034	1.07635	neg	Pyroglutamic acid	HMDB0000267	314555		C01879	7405	98-79-3	Organic acids and derivatives	Carboxylic acids and derivatives	Amino acids, peptides, and analogues	**	56.1	11.1	M-H	C5H7NO3	-6.99108	1.3199	0.011561	0.0260597	-0.270993	0.828749	297288	358719	342514	285123	330279	267415	281900	276497	380120	410919	353810	331174	304622	371670
10.70_204.1383m/z	204.138	10.6956	pos	(all-E)-3,5,7-Tridecatriene-9,11-diyn-1-ol	HMDB0038526	93201			131752390		Lipids and lipid-like molecules	Fatty Acyls	Fatty alcohols	*	41	8.54	M+NH4	C13H14O	0.294137	1.31111	3.53578e-05	0.000260733	-0.260096	0.835032	232942	278962	216061	226669	229191	228895	254250	242589	264906	284094	272941	285059	278741	288033
0.71_458.1867m/z	458.187	0.70875	pos	Propylene glycol alginate	HMDB0039860	94406					Organic oxygen compounds	Organooxygen compounds	Carbohydrates and carbohydrate conjugates	*	37.2	5.55	M+NH4	C17H28O13	-0.185746	1.30977	0.00157892	0.00505152	0.492812	1.40719	176510	125435	195467	194445	186027	161254	164850	157017	121476	115798	148847	152279	125502	88707.3
0.73_373.0303m/z	373.03	0.733783	neg	Fluorodifen		68807		C11064	27295	15457-05-3	Unclassified	Unclassified	Unclassified	*	37	0	M+FA-H	C13H7F3N2O5	4.27764	1.30525	0.0417297	0.0754681	-0.226506	0.854702	406989	476177	424266	435231	405350	346096	376058	454934	479580	458647	585963	459424	472237	401208
10.35_601.0306m/z	601.031	10.3471	neg	5-Amino-1-[carboxy(methyl)amino]pentane-1,1,2,2,3,3,4,4,5-nonacarboxylic acid	HMDB0260380				54001566		Organic acids and derivatives	Carboxylic acids and derivatives	Amino acids, peptides, and analogues	*	38.8	9.59	M+FA-H	C16H16N2O20	4.95891	1.29432	0.00124655	0.00417585	0.220262	1.16494	341514	293159	364968	318162	362677	326463	337003	339813	284556	323437	275373	308887	285780	280922
0.77_148.0968m/z	148.097	0.773117	pos	(2R,3R,4R)-2-Amino-4-hydroxy-3-methylpentanoic acid	HMDB0029449	86276	LMFA01050440		354197		Organic acids and derivatives	Carboxylic acids and derivatives	Amino acids, peptides, and analogues	***	57.2	34.9	M+H	C6H13NO3	-0.281339	1.29379	3.72518e-06	5.31607e-05	0.332688	1.25936	207742	164958	201053	200943	214436	216438	209798	203781	158757	166513	157425	166562	158524	181969
3.88_597.3154m/z	597.315	3.88345	pos	PA(18:3(10,12,15)-OH(9)/8:0)	HMDB0266676						Unclassified	Unclassified	Unclassified	*	37.3	5.31	M+Na	C29H51O9P	-1.49828	1.28811	0.025982	0.0511405	2.16878	4.49643	83221.1	18508.3	14143.1	128133	27700.9	170726	93455.4	65167.9	23029.4	13408.7	4295.75	17733.7	33169.1	19412.8
1.32_754.1752m/z	754.175	1.32008	neg	Cyanidin 3-(2-glucosyl-6-caffeoylglucoside)			LMPK12010213		44256818		Lipids and lipid-like molecules	Polyketides	Flavonoids	*	38.2	0.353	M-H2O-H	C36H37O19+	0.155157	1.28556	1.2255e-07	8.14451e-06	3.96651	15.6329	43600.6	2789.03	36290.4	49257.3	50109.6	38458.7	51401	36086.3	3399.05	2191.22	5323.2	3964.75	1855.94	1.98601e-06
0.76_201.1001n	219.134	0.7605	pos	N-(3-hydroxy-pentanoyl)-homoserine lactone			LMFA08030032		10241919		Lipids and lipid-like molecules	Fatty Acyls	Fatty amides	*	44.7	32.1	M+NH4, M+Na	C9H15NO4	-0.11645	1.28016	0.000346831	0.00149346	0.609654	1.52589	133567	87533.5	109638	119278	126737	151492	156905	137351	104998	95232.3	84544.7	83889.8	78426.1	78110.5
4.42_699.8629m/z	699.863	4.42427	pos	pppGpp	HMDB0304469						Nucleosides, nucleotides, and analogues	Purine nucleotides	Purine ribonucleotides	*	36.1	0	M+Na	C10H12N5O20P5-6	-3.91287	1.27995	0.0319681	0.0606945	1.04078	2.05733	128357	62390.1	46812.3	185124	85201.6	192205	134246	126554	85481.6	49907.7	27099.9	43007.2	115401	53443.1
1.08_447.0390m/z	447.039	1.07635	neg	2-Naphthyl dihydrogen phosphate	HMDB0245251				83133		Benzenoids	Naphthalenes	Unclassified	*	41.4	12.3	2M-H	C10H9O4P	-3.05526	1.27889	2.16605e-07	1.04045e-05	1.47388	2.77768	63608.4	22899.8	62279.9	70909.3	67423.2	60465.3	65670.3	54902.5	20335.8	17831.4	30581.6	28137.2	16270.2	24242.9
0.75_214.0240n	259.022	0.747467	neg	5-Deoxyribose-1-phosphate	HMDB0060393	71276		C16637	24906327	72448-60-3	Organic oxygen compounds	Organooxygen compounds	Carbohydrates and carbohydrate conjugates	**	62.6	27.2	M-H, M+FA-H	C5H11O7P	-1.12753	1.27655	0.00545282	0.0140631	-0.719645	0.607247	82246.8	135442	100430	100029	73171.1	67001.6	60535	92313.6	102543	136160	166525	181727	106990	118708
3.68_497.1417m/z	497.142	3.6808	neg	6-Nitrotryptophan	HMDB0247099				600156		Organoheterocyclic compounds	Indoles and derivatives	Indolyl carboxylic acids and derivatives	*	45.1	43.2	2M-H	C11H11N3O4	-1.80229	1.27477	3.96513e-07	1.39242e-05	-1.16895	0.444746	32394.6	72838.4	33477.7	31493.5	32877.4	37846.3	33242.2	25430.3	73908.3	67651.1	74910.8	62630	73011.1	84919.1
0.79_361.0164m/z	361.016	0.787617	neg	fructose-6-phosphate lactate	HMDB0252492						Organic oxygen compounds	Organooxygen compounds	Carbohydrates and carbohydrate conjugates	*	37.8	2.83	M-H	C9H15O13P	-3.62176	1.27337	0.000134602	0.000717427	-1.42151	0.373321	26615.4	71293.5	32275	24584.2	28022.8	27977.5	25288.7	21544	57378.2	87744.2	45185.1	76509.7	69022.6	91921.1
3.97_415.0609m/z	415.061	3.9717	pos	Temocillin	HMDB0258803				13712660		Organoheterocyclic compounds	Lactams	Beta lactams	*	36.5	1.96	M+H	C16H18N2O7S2	-4.65277	1.27186	5.84357e-05	0.000376682	0.839221	1.78908	97491.5	54492.4	111098	73213.7	91146.9	97309.7	110603	101578	57980.9	49469	56346.8	58966	61727.8	42464.1
3.97_693.1395m/z	693.14	3.9717	pos	Tricin 5,7-diglucoside			LMPK12110867		102402421		Lipids and lipid-like molecules	Polyketides	Flavonoids	*	36.3	0	M+K	C29H34O17	-4.90598	1.26739	5.25699e-05	0.000348365	2.70246	6.50911	50664.7	7783.66	59176.9	23263.1	43322	55438.6	56259.6	66528.2	8826.46	4624.31	7618.73	7305.3	12684.7	5642.43
3.78_485.0741m/z	485.074	3.77622	neg	(6-Iodo-2-methyl-1-(2-morpholinoethyl)-1H-indol-3-yl)(4-methoxyphenyl)methanone	HMDB0244739	437656			4302963	164178-33-0	Organoheterocyclic compounds	Indoles and derivatives	Benzoylindoles	*	37.6	0	M-H2O-H	C23H25IN2O3	1.81156	1.26396	4.98031e-06	6.48045e-05	-0.943455	0.519986	44755	86069.5	54901.7	38581	57988.5	35922.7	43026.9	38109	90232.8	90009.3	93032.5	86352.2	75373.4	81416.9
2.09_266.0110m/z	266.011	2.09252	pos	N-ethyl-7H-purine-6-sulfonamide	HMDB0255132				4043781		Organoheterocyclic compounds	Imidazopyrimidines	Purines and purine derivatives	*	39.1	0	M+K	C7H9N5O2S	0.650518	1.26364	0.000118498	0.000648235	-0.464657	0.724643	116514	160788	123459	104632	125842	117661	121205	106286	150500	180782	166018	170972	137428	159030
2.61_219.1108n	220.118	2.61003	pos	Pantothenic acid	HMDB0000210	241		C00864	6613	79-83-4	Organic oxygen compounds	Organooxygen compounds	Alcohols and polyols	***	51.4	38.6	M+H, M+K, M+Na, M+H-H2O	C9H17NO5	0.454504	1.26186	0.026303	0.0516585	0.564933	1.47932	186593	126134	121327	151218	157368	239861	251346	198438	133649	144279	121544	84500.1	124538	148295
3.63_298.0968m/z	298.097	3.62733	pos	5'-Methylthioadenosine	HMDB0001173	3425		C00170	439176	2457-80-9	Nucleosides, nucleotides, and analogues	5'-deoxyribonucleosides	5'-deoxy-5'-thionucleosides	***	72.9	90.6	M+H	C11H15N5O3S	-0.239157	1.25832	0.000520881	0.00206806	-0.803778	0.572847	61321.3	107046	71058.5	57802.7	81483.8	50917.8	57302.2	49362.7	119657	123068	127797	95815.7	86147.9	89794.4
4.52_464.1706m/z	464.171	4.5167	neg	(-)-3-(4-(2-(Phenoxazin-10-yl)ethoxy)phenyl)-2-ethoxypropanoic acid	HMDB0242198				4630913		Organoheterocyclic compounds	Benzoxazines	Phenoxazines	*	49.1	55.8	M+FA-H	C25H25NO5	-2.08627	1.25818	2.50826e-06	4.10023e-05	-2.72639	0.151103	7153.52	47341.9	9362.21	6659.75	10201.8	5257.4	7066.4	4373.61	40439.8	41079.5	45140.6	38151.9	55615.9	63624
9.76_415.0016m/z	415.002	9.76038	neg	E-10 devinylajoene	HMDB0304670						Organosulfur compounds	Sulfoxides	Unclassified	*	36.1	0	2M-H	C7H12OS3	-2.8293	1.25282	9.18264e-07	2.21416e-05	0.305814	1.23612	204662	165569	216737	198240	207400	202073	205774	197750	159356	172544	163649	168303	170122	159439
3.62_402.0673m/z	402.067	3.62453	neg	2,4-Dihydroxy-1,4-benzoxazin-3-one glucuronide	HMDB0240442						Organic oxygen compounds	Organooxygen compounds	Carbohydrates and carbohydrate conjugates	*	41	9.85	M+FA-H	C14H15NO10	-1.42459	1.24926	0.00106094	0.00367677	1.89158	3.71042	63162.5	17023	49625.3	109537	63978.9	61841	56651	37341.6	18848.7	14580.3	18137.9	17186.2	20626.1	12758.7
1.06_611.1445m/z	611.144	1.05887	neg	Oxidized glutathione	HMDB0003337	322837		C00127		27025-41-8	Organic acids and derivatives	Carboxylic acids and derivatives	Amino acids, peptides, and analogues	***	71.1	86.1	M-H	C20H32N6O12S2	-0.369456	1.24906	0.031797	0.0604482	-0.812378	0.569442	81072.5	142372	105220	75526.6	114396	76279.4	52183.7	62829.5	122742	130121	242088	165941	98025.3	95313.1
14.28_189.1134m/z	189.113	14.2828	pos	2,2'-Dipyridylamine	HMDB0245355	343094			14547		Organoheterocyclic compounds	Pyridines and derivatives	Aminopyridines and derivatives	*	39.9	1.26	M+NH4	C10H9N3	-0.179168	1.24783	0.00037789	0.00159937	0.166389	1.12225	393176	350347	382060	399024	388325	385309	416918	387420	341659	378742	351109	350386	334168	346021
6.20_309.0954m/z	309.095	6.20093	neg	PICROTIN		43703		C09528	442291	21416-53-5	Unclassified	Unclassified	Unclassified	*	38.2	5.31	M-H	C15H18O7	-8.42094	1.24155	2.33376e-06	3.93437e-05	-7.0057	0.0077817	306.972	39447.9	1.98601e-06	1376.38	1.98601e-06	465.448	1.98601e-06	1.98601e-06	49277.5	47336.8	44936.2	23782.2	31461	39893.5
3.37_314.0612m/z	314.061	3.37198	pos	Tibric acid	HMDB0259078				3015892		Benzenoids	Benzene and substituted derivatives	Benzenesulfonamides	*	38.3	23.2	M+H-H2O	C14H18ClNO4S	-0.0563059	1.23038	0.00888052	0.0209945	2.63424	6.20846	62245.4	10025.9	31521.2	107246	37051.5	116128	51517.9	30007.1	7391.79	5157.64	8877.59	17503.1	15424.1	5801.13
1.08_359.0232m/z	359.023	1.07635	neg	6-Methylthiopurine ribonucleoside	HMDB0247092				20044223		Nucleosides, nucleotides, and analogues	Purine nucleotides	Purine ribonucleotides	*	38.3	5.49	M-H2O-H	C11H15N4O7PS	3.02817	1.22613	0.0136171	0.0299063	0.421089	1.33894	200403	149673	259453	185665	202650	152985	216214	185450	148584	184271	142831	153447	150153	118752
4.46_452.1124m/z	452.112	4.46097	pos	16-carboxy-Delta(13)-17,18,19,20-tetranor-leukotriene E4			LMFA03020055		71581053		Lipids and lipid-like molecules	Fatty Acyls	Eicosanoids	*	44.3	32.5	M+K	C19H27NO7S	-3.92023	1.22381	0.0168044	0.0356175	-1.39527	0.380173	33562.1	88281	34016.9	14015.3	62770.9	31669.7	41279.1	17620.6	59692.3	54711.8	102541	157891	110287	44563.5
1.05_279.1317n	280.139	1.05102	pos	N-(1-Deoxy-1-fructosyl)valine	HMDB0037844	92652			131752247		Organic acids and derivatives	Carboxylic acids and derivatives	Amino acids, peptides, and analogues	**	55.3	27.7	M+H-H2O, M+H	C11H21NO7	-0.400272	1.22085	0.0410255	0.0744306	-1.19939	0.435459	46066.9	105789	43116.7	31992.7	47507.3	52055.6	55553.1	46175.9	73436.1	88608.2	63781.9	65838.3	117755	225317
4.39_316.0412m/z	316.041	4.39138	neg	isoxicam	HMDB0253714	44108			54677972	34552-84-6	Organoheterocyclic compounds	Benzothiazines	Unclassified	*	37.8	3.87	M-H2O-H	C14H13N3O5S	4.32818	1.21897	0.0231243	0.0464247	0.369523	1.29193	239613	185470	275120	182258	231125	209178	270772	269226	186885	218161	208918	150421	144611	203824
3.19_231.1472n	232.154	3.18648	pos	Isobutyryl-L-carnitine	HMDB0000736	5704			168379	25518-49-4	Lipids and lipid-like molecules	Fatty Acyls	Fatty acid esters	***	59.1	47.2	M+H, M+Na	C11H21NO4	0.567421	1.21202	6.72839e-06	8.05154e-05	-0.756581	0.591897	54985.2	92896.5	61322.7	55925.2	62960.8	51827.7	53754.2	44120.4	92966.8	95582.1	94446.3	80263.3	88245.5	105875
2.25_453.1513m/z	453.151	2.24618	neg	Melatonin glucuronide	HMDB0060830						Nucleosides, nucleotides, and analogues	Nucleoside and nucleotide analogues	1-pyranosylindoles	*	41.7	10.4	M+FA-H	C19H24N2O8	-0.376696	1.21178	2.81736e-07	1.15213e-05	2.98401	7.91184	41987.9	5306.98	32853	41387.8	35432.1	46285.4	51782.5	44186.9	6878.22	3183.21	9108.46	5963.1	4505.16	2203.71
4.34_183.0656m/z	183.066	4.33503	neg	1-(2-Furanyl)-1-butanone	HMDB0039802	94351			228588	4208-57-5	Organic oxygen compounds	Organooxygen compounds	Carbonyl compounds	*	44.4	30.1	M+FA-H	C8H10O2	-4.74235	1.20923	2.15446e-06	3.69851e-05	0.30681	1.23697	191938	155168	202488	179568	198000	187164	192357	192050	156159	163119	155916	154762	151379	149673
1.15_282.0843m/z	282.084	1.14738	neg	Guanosine	HMDB0000133	87		C00387	6802	118-00-3	Nucleosides, nucleotides, and analogues	Purine nucleosides	Unclassified	***	66.1	79.8	M-H	C10H13N5O5	-0.409699	1.20378	0.00043889	0.0018076	-1.24933	0.420643	30243.9	71899.2	41136.9	16721.9	50255.4	17312	34057	21980.1	68686.8	79805.2	81366.6	66415.9	47692.4	87428.5
5.27_251.0325m/z	251.033	5.27282	pos	Taurine glutamate	HMDB0258738						Organic acids and derivatives	Carboxylic acids and derivatives	Amino acids, peptides, and analogues	*	42.8	24	M+H-H2O	C7H12N2O7S	-2.59719	1.19608	2.21842e-05	0.000186582	-2.50722	0.175894	7990.62	45428.6	7671.36	6160.47	6818.36	7601.8	10081.5	9610.26	51226.2	39032.8	26380.9	53588.4	60616.6	41726.7
3.73_521.2814m/z	521.281	3.7348	pos	Dolichyl diphosphate	HMDB0001513	53862	LMPR03090023	C00621	24892721		Lipids and lipid-like molecules	Prenol lipids	Polyprenols	*	37.6	0.455	M+H	C25H46O7P2	4.26934	1.19607	0.00027294	0.00124213	-2.31019	0.201634	10066.5	49924.5	15717.2	10757	16445.2	5383.26	6736.01	5360.29	67566.1	53478.8	70377.3	41647.1	26278.4	40199
1.26_464.0244m/z	464.024	1.26378	neg	Azorhodine 2G	HMDB0036794						Benzenoids	Naphthalenes	Naphthalene sulfonic acids and derivatives	*	36.5	4.2	M-H	C18H15N3O8S2	3.40512	1.19469	0.0190588	0.0395054	3.16693	8.98135	57960.7	6453.45	4492.24	5930.54	76075.3	95971.7	109356	55938.2	18097.9	10550.6	3133.15	5007.23	1574.82	356.987
3.24_341.0868m/z	341.087	3.2426	pos	Aesculin	HMDB0030820	43929		C09264	5281417	531-75-9	Phenylpropanoids and polyketides	Coumarins and derivatives	Coumarin glycosides	*	53.5	71.8	M+H	C15H16O9	0.337485	1.19174	0.0185639	0.0386339	2.77702	6.85433	61097	8913.63	44686	151348	48532.9	52463.8	46585.5	22965.4	8789.2	6376.37	6841.9	9589.15	15164.4	6720.74
10.62_540.3307m/z	540.331	10.6195	neg	LysoPC(0:0/16:0)	HMDB0240262	40340	LMGP01050074		15061532	66757-27-5	Lipids and lipid-like molecules	Glycerophospholipids	Glycerophosphocholines	***	77	93	M+FA-H	C24H50NO7P	-0.0318574	1.19129	0.000391091	0.00164528	0.368309	1.29084	177197	137273	180730	163558	175157	158763	176601	208373	132576	133999	148102	138869	141334	128757
1.06_347.0407m/z	347.041	1.05887	neg	Inosinic acid	HMDB0000175	5196		C00130	8582	131-99-7	Nucleosides, nucleotides, and analogues	Purine nucleotides	Purine ribonucleotides	***	47.2	44.6	M-H	C10H13N4O8P	2.6535	1.1905	9.61483e-05	0.000553251	-0.916229	0.529892	43899.9	82846.8	60593.9	43645.7	57156.8	33072.6	32476.1	36454.1	71814.8	98157.6	84423.8	76983	85814.6	79887
0.65_287.0845m/z	287.085	0.6463	neg	Fluconazole	HMDB0014342	2708		C07002	3365	86386-73-4	Benzenoids	Benzene and substituted derivatives	Halobenzenes	*	37	0	M-H2O-H	C13H12F2N6O	-5.62652	1.18962	0.000562799	0.0021991	-1.0675	0.477146	37508.7	78610.5	40268.7	42504.7	36320.7	29377.7	34245.9	42334.5	79783.6	110062	91978.5	58444.2	67866.9	63528
6.59_200.1287m/z	200.129	6.5941	neg	Valproylglycine	HMDB0013116				181919	88321-07-7	Organic acids and derivatives	Carboxylic acids and derivatives	Amino acids, peptides, and analogues	*	46.3	36.6	M-H	C10H19NO3	-2.68375	1.17548	0.000290533	0.00130667	-1.98988	0.251759	12937.2	51387.2	15511.2	18916.4	16475.8	7808.68	9840.59	9070.64	48480.7	35928	32723.2	60437.5	78253.2	52500.9
0.70_301.1522m/z	301.152	0.697183	pos	1,4,10,13-Tetraoxa-7,16-diazacyclooctadecane	HMDB0244223	458479			72805		Organic nitrogen compounds	Organonitrogen compounds	Amines	*	46.5	45.5	M+K	C12H26N2O4	-0.945395	1.1748	0.000465227	0.00189089	-1.26881	0.415001	27907.3	67246.3	24036.8	32393.6	29145.4	25900.2	21979.4	33988.5	57715.9	85653.9	47548.6	49624.2	73080.3	89855.1
3.58_144.0808m/z	144.081	3.57523	pos	3-[(5-Methyl-2-furanyl)methyl]-1H-pyrrole	HMDB0040042	94583			55297595	118248-37-6	Organoheterocyclic compounds	Pyrroles	Substituted pyrroles	*	50.8	56.3	M+H-H2O	C10H11NO	0.114913	1.1713	1.64593e-05	0.000150406	-0.716647	0.60851	55773	91655.1	54364.4	47952.6	61397.5	58289.5	61189.7	51444.5	93376.9	92404.4	100492	89148.8	73544.5	100964
15.32_179.0927m/z	179.093	15.3236	pos	4-Acetylimidazo[4,5-c]pyridine	HMDB0034888	90276			577206	146874-38-6	Organoheterocyclic compounds	Imidazopyridines	Imidazo-[4,5-c]pyridines	*	44.4	24.7	M+NH4	C8H7N3O	-0.446524	1.16874	0.00964545	0.022466	0.588178	1.50335	138560	92167.4	175818	131336	110934	156089	158301	98880.2	105878	97362.1	71880.1	63871.6	106576	107436
0.71_631.1491m/z	631.149	0.707183	neg	Protocatechuic acid 4-glucoside	HMDB0303826						Unclassified	Unclassified	Unclassified	*	36.3	0	2M-H	C13H16O9	-4.0082	1.16735	0.000866628	0.00310907	1.1939	2.2877	70705.8	30906.9	46643.5	75336	57324.4	70020.2	85890.8	89020.1	39402.7	31658.6	51216.1	26288.5	20094.1	16781.7
0.70_209.0591m/z	209.059	0.697183	pos	2,4-Thiazolidinedicarboxylic acid, 2-methyl-	HMDB0244750				98342		Organic acids and derivatives	Carboxylic acids and derivatives	Amino acids, peptides, and analogues	**	49.9	16.9	M+NH4	C6H9NO4S	0.296275	1.16251	0.044989	0.0802081	0.5692	1.4837	171042	115281	108959	133612	120753	214965	234574	213391	118022	105488	144675	133125	103731	86643.4
8.71_557.2056m/z	557.206	8.70548	neg	Eravacycline	HMDB0251900				76211403		Phenylpropanoids and polyketides	Tetracyclines	Unclassified	*	52.7	74.1	M-H	C27H31FN4O8	0.458517	1.15595	4.10328e-07	1.42534e-05	1.96719	3.91005	45093.5	11532.7	38897.8	48566.4	43766	45908	43072.3	50350.6	15109.6	11722.6	19943.8	11113.1	8373.64	2933.65
3.55_472.1584m/z	472.158	3.54993	neg	10-Formyltetrahydrofolate	HMDB0000972	5912		C00234	122347	2800-34-2	Organoheterocyclic compounds	Pteridines and derivatives	Pterins and derivatives	***	69.2	49.6	M-H	C20H23N7O7	-0.359064	1.15442	6.58818e-08	5.5634e-06	-1.42913	0.371354	19454.5	52387.9	20667.7	20944.1	20213.9	20631.4	19203.9	15065.8	51667.1	48922	54799.5	58755	44148.4	56035.2
1.92_557.1815m/z	557.182	1.9223	neg	sialosyl-Tn saccharide	HMDB0258278				5065953		Benzenoids	Naphthalenes	Naphthoquinones	*	51.6	65.4	M+FA-H	C19H32N2O14	-3.93788	1.14731	0.00500903	0.0131333	-1.06902	0.476642	38497	80767	51583.5	31399	61975.8	32862.2	28260.8	24900.5	118253	81765	97501.9	75993.2	48267.7	62821
0.85_433.0196m/z	433.02	0.847117	pos	Quercetin 3,7-dimethyl ether 4'-sulfate		51090	LMPK12112676		44259647		Lipids and lipid-like molecules	Polyketides	Flavonoids	*	39.9	10.8	M+Na	C17H14O10S	-0.902495	1.14582	9.32497e-05	0.000540835	0.758686	1.69195	86235.3	50968.1	84333	92233.9	71956.2	74219.4	95423.5	99246	48604.4	53624	46156.6	65576.2	48053.6	43793.5
1.13_426.1282m/z	426.128	1.12965	neg	Pleconaril	HMDB0256637	329506			1684		Organoheterocyclic compounds	Azoles	Oxadiazoles	*	39.2	0	M+FA-H	C18H18F3N3O3	-0.11428	1.14011	0.0276578	0.0538087	-1.59846	0.330229	24819.8	75159.3	42345.5	15530.1	31351.2	14531.3	19430	25730.6	101051	106568	136275	57189.6	16722.7	33150.3
8.81_501.2680m/z	501.268	8.81328	neg	Histidylprolineamide	HMDB0253186				13469004		Organic acids and derivatives	Carboxylic acids and derivatives	Amino acids, peptides, and analogues	*	38.5	2.3	2M-H	C11H17N5O2	-2.28009	1.13678	2.35208e-08	3.37954e-06	2.86168	7.26859	36903.6	5077.14	34073.2	35989	36200.1	31618.9	38762.2	44778.1	6583.38	4271.67	8489.2	4626.11	3544.07	2948.38
3.75_285.0618n	303.096	3.75283	pos	2-Chloro-9-(2-deoxy-beta-D-arabinofuranosyl)adenine	HMDB0257922						Nucleosides, nucleotides, and analogues	Purine nucleosides	Purine 2'-deoxyribonucleosides	*	36.1	11.3	M+H, M+NH4, M+Na	C10H12ClN5O3	-3.849	1.13498	0.000946336	0.00334946	1.81112	3.50913	53302.6	15189.7	35961.6	87937.6	38639.9	65175.8	51655.6	40444.9	13832	14316.4	13257.8	16640.2	17697.4	15394.2
1.31_238.0590n	239.066	1.3064	pos	(2S)-2-[(3-Nitrobenzoyl)amino]propanoic acid	HMDB0243594				3427405		Benzenoids	Benzene and substituted derivatives	Benzoic acids and derivatives	*	44.2	25.4	M+H, M+Na, M+H-H2O	C10H10N2O5	0.0224514	1.1349	1.27002e-05	0.000125234	1.58508	3.00025	50416.3	16804	36423.9	50355.8	50651.2	65215	56430	43422	16877.8	15505.9	18174.4	12086.6	20233.8	17945.8
3.64_365.0739m/z	365.074	3.64478	pos	gamma-Glutamyldopa	HMDB0252797				9973630		Organic acids and derivatives	Carboxylic acids and derivatives	Amino acids, peptides, and analogues	*	38.2	0	M+K	C14H18N2O7	-2.02574	1.13347	0.00281921	0.00817697	3.34725	10.1771	44378	4360.59	34285	92516.1	39681.9	40794.5	39661.9	19328.9	4456.64	3488.08	4621.11	4168.62	6345.15	3083.95
6.20_242.1155n	265.105	6.19655	pos	Diethylene glycol dimethacrylate	HMDB0251246				16891		Organic acids and derivatives	Carboxylic acids and derivatives	Dicarboxylic acids and derivatives	*	39.8	2.3	M+H-H2O, M+Na, M+H	C12H18O5	0.205418	1.13273	2.37074e-06	3.96759e-05	-4.2316	0.0532304	1830.59	34390	1200.19	2861.18	1435.8	2304.56	1542.43	1639.39	43860.3	40690.8	38001.6	22439.6	26654.4	34693.1
9.76_623.3802m/z	623.38	9.76038	neg	1,25-Dihydroxyvitamin D3 3-glycoside		42537	LMST03020611		21764985		Lipids and lipid-like molecules	Steroids and steroid derivatives	Secosteroids	*	45.4	32.9	M+FA-H	C33H54O8	0.292611	1.13258	7.85709e-07	2.04374e-05	5.93346	61.115	32806.4	536.798	19416.5	33832.8	35319.6	38585	39174.2	30510.2	729.788	1.98601e-06	1662.01	828.988	1.98601e-06	1.98601e-06
15.32_468.4199m/z	468.42	15.3236	pos	Lauric Acid Leelamide		45137			71684581		Unclassified	Unclassified	Unclassified	*	39.3	0.951	M+H	C32H53NO	-0.176887	1.13104	0.000233195	0.00109824	-0.41546	0.74978	108496	144704	95665	95802.7	111004	105004	119833	123670	131435	160759	149726	149168	140084	137052
0.65_205.1547m/z	205.155	0.650033	pos	1-Hydroxy-2,2,5,5-tetramethylpyrrolidine-3-carboxylic acid	HMDB0243895				92169		Organoheterocyclic compounds	Pyrrolidines	Pyrrolidine carboxylic acids and derivatives	*	44.3	25.8	M+NH4	C9H17NO3	0.275041	1.12747	8.3503e-05	0.000494651	-1.39656	0.379834	20922.3	55082.7	27886.4	19670.6	11762.9	23908.6	26711.1	15594.1	50239.4	49710.4	43303.1	56375.9	54112.5	76755.2
3.61_504.9788n	505.986	3.61008	pos	2',3'-Dialdehyde ATP	HMDB0255984				4250634		Organoheterocyclic compounds	Imidazopyrimidines	Purines and purine derivatives	*	36.5	0	M+H-H2O, M+H	C10H14N5O13P3	-2.46841	1.12384	0.000105805	0.000597072	-1.51737	0.349322	18323.1	52453.5	15538.8	17243.5	18804.4	21363.9	23520.5	13467.8	55755.6	39351.5	66604.6	67349.7	37368	48291.4
13.36_381.1737m/z	381.174	13.3606	neg	S-Japonin	HMDB0035802				131751866		Lipids and lipid-like molecules	Prenol lipids	Sesquiterpenoids	*	39.2	4.78	M+FA-H	C19H28O3S	-1.22769	1.1238	8.37903e-06	9.31306e-05	0.692297	1.61585	84516.9	52304.7	93673.5	78448.9	78965.9	81967.7	92287.9	81757.2	52119.9	62584.5	41909.7	54678.1	52422.1	50114.2
11.16_149.0234m/z	149.023	11.159	pos	Phthalic acid	HMDB0002107	6489		C01606	1017	88-99-3	Benzenoids	Benzene and substituted derivatives	Benzoic acids and derivatives	*	53.3	71.8	M+H-H2O	C8H6O4	0.236853	1.12336	1.31917e-05	0.000128428	-0.320634	0.800718	131976	164822	126439	127469	128254	128769	138706	142217	156268	160723	163334	160054	174483	174069
0.69_219.0449m/z	219.045	0.694767	neg	Cystathionine sulfoxide	HMDB0002399	6666			171386	54927-81-0	Organic acids and derivatives	Carboxylic acids and derivatives	Amino acids, peptides, and analogues	*	37.1	0	M-H2O-H	C7H14N2O5S	1.66706	1.12272	2.13513e-05	0.000181808	-3.31476	0.100498	3659.76	36416.2	8405.92	2918.28	8377.68	1.98601e-06	2256.7	1.98601e-06	45365	28131.3	27505	32825.3	32545.7	52124.8
0.75_212.1046m/z	212.105	0.746517	pos	3R-aminononanoic acid		35938	LMFA01100019		2195180		Lipids and lipid-like molecules	Fatty Acyls	Fatty Acids and Conjugates	*	45.6	38.3	M+K	C9H19NO2	-0.749995	1.12028	4.70739e-08	4.80632e-06	0.66443	1.58494	83866.5	52914.5	88738.4	77550.7	84455.5	81902.7	84782.6	85768.8	55848.4	52147.9	56602.3	55383.6	48955.6	48549.5
3.68_429.1541m/z	429.154	3.6808	neg	Kinetin	HMDB0012245	44276		C08272	3830	525-79-1	Organoheterocyclic compounds	Imidazopyrimidines	Purines and purine derivatives	*	40.7	13.3	2M-H	C10H9N5O	-0.141952	1.11726	3.75276e-06	5.33991e-05	-1.87095	0.273394	11950	43710	13264.6	8966.7	12728.7	10264.3	14591.2	11884.9	42062.9	36204.9	44689	34264.5	48042.4	56996.2
6.85_351.0084m/z	351.008	6.85457	neg	3,4,5-Trifluorobenzoic acid		411138			853154		Unclassified	Unclassified	Unclassified	*	38.5	0	2M-H	C7H3F3O2	-3.8133	1.11641	3.52495e-08	4.23073e-06	0.409357	1.32809	124106	93446.4	130405	120379	129815	120793	122525	120716	95504.5	94137.7	93186.4	90606.4	94490.5	92752.6
4.37_274.1053n	297.095	4.37202	pos	Diallyl 2,2'-oxydiethyl dicarbonate	HMDB0244610				8879		Organic acids and derivatives	Organic carbonic acids and derivatives	Carbonic acid diesters	*	39.7	3.21	M+H, M+Na	C12H18O7	0.110391	1.11061	7.41816e-07	2.00178e-05	-2.17589	0.221305	8734.18	39466.7	8751.95	8098.84	9290.46	10352.4	8756.04	7155.35	44215.6	29349.5	33568.6	38624.7	46093.6	44948.4
0.69_575.1936m/z	575.194	0.694767	neg	Columbianetin acetate	HMDB0250409				5316020		Phenylpropanoids and polyketides	Coumarins and derivatives	Furanocoumarins	*	41	12.5	2M-H	C16H16O5	2.32225	1.10987	0.00263282	0.00772553	1.63006	3.09526	55029.2	17778.6	81065.7	42105.7	82207.5	43811.3	54498.2	26486.8	21758.2	23683.6	15121.1	20373.8	13517.9	12216.9
3.74_155.0706m/z	155.071	3.73793	neg	Ethyladipic acid	HMDB0002023	6444	LMFA01170104		152459	22935-13-3	Lipids and lipid-like molecules	Fatty Acyls	Fatty acids and conjugates	*	43.6	25.1	M-H2O-H	C8H14O4	-4.56787	1.1089	2.5285e-05	0.000204623	5.04273	32.962	33223.4	1007.93	39616.4	31239.3	49152.5	34586.8	27036.9	17708.3	627.446	609.442	710.016	1150.04	1747.88	1202.76
4.88_226.9944m/z	226.994	4.87758	neg	urea citrate	HMDB0259715				129638541		Organic acids and derivatives	Carboxylic acids and derivatives	Tricarboxylic acids and derivatives	*	38.8	10.8	M-H2O-H	C7H6N2O8	-0.832119	1.10889	0.0323936	0.0614009	-0.422229	0.746271	142556	191025	146873	137648	143671	140481	141736	144929	214862	220079	261155	148475	150210	151369
1.19_360.1501m/z	360.15	1.18913	pos	D-Glucose, 6-O-alpha-D-glucopyranosyl-	HMDB0259486						Lipids and lipid-like molecules	Fatty Acyls	Fatty acyl glycosides	*	38.2	0	M+NH4	C12H22O11	0.240914	1.10862	8.10503e-08	6.35869e-06	1.26268	2.39941	52037	21687.4	50213.5	47458	48440.2	57214.4	58828.1	50067.8	21945.8	22715.4	22928.2	22195.2	23693.7	16646.2
3.79_471.0308m/z	471.031	3.7948	neg	8-IODOCATECHIN TETRAMETHYL ETHER		44119			6708556		Unclassified	Unclassified	Unclassified	*	38.6	0	M-H	C19H21IO6	-0.388683	1.10693	0.000638352	0.00243059	5.61132	48.8851	35803.5	732.401	51424.9	59811.2	39005.5	19445.9	29570.9	15562.6	1042.34	836.234	692.064	920.04	465.788	437.942
3.37_147.0441m/z	147.044	3.37198	pos	Coumarin	HMDB0001218	3525		C05851	323	91-64-5	Phenylpropanoids and polyketides	Coumarins and derivatives	Unclassified	*	48.5	44.2	M+H	C9H6O2	0.353994	1.10391	0.0117487	0.0264086	2.64044	6.2352	51473.9	8255.37	26170.6	91012.5	31529.9	98832.5	39559.8	21738.2	6357.2	5073.07	7206.11	13375.8	11576.9	5943.09
0.77_525.1852m/z	525.185	0.7742	neg	Tiflorex	HMDB0259085				173669		Benzenoids	Benzene and substituted derivatives	Phenethylamines	*	36.9	0	2M-H	C12H16F3NS	2.6336	1.10182	3.52384e-05	0.00026025	1.09508	2.13625	60469.8	28306.6	74342.3	65751	61795.4	58350.2	45814.7	56764.8	31606.9	33841.4	31694.3	26609.7	28479.2	17608
0.62_300.0659n	301.073	0.622617	pos	Temazepam	HMDB0014376	1991		C07125	5391	846-50-4	Organoheterocyclic compounds	Benzodiazepines	1,4-benzodiazepines	*	41	25.5	M+H-H2O, M+H	C16H13ClN2O2	-2.1462	1.10146	0.00127853	0.0042564	-0.273103	0.827538	173999	210261	190895	174430	155137	160673	172836	190020	215066	231019	214131	189886	207957	203504
3.68_633.1166m/z	633.117	3.6808	neg	Nilutamide	HMDB0014803	44648		C08164	4493	63612-50-0	Organoheterocyclic compounds	Azolidines	Imidazolidines	*	40.6	17.5	2M-H	C12H10F3N3O4	-1.27503	1.09523	5.90512e-07	1.77518e-05	-0.917729	0.529342	34039	64304.3	40188.1	26264.9	35471.7	33217.6	36813.5	32277.9	62178.4	67312.3	66460.2	57501.4	61802.8	70570.8
0.66_188.1757m/z	188.176	0.661933	pos	N1-Acetylspermidine	HMDB0001276	3323		C00612	496	14278-49-0	Organic acids and derivatives	Carboximidic acids and derivatives	Carboximidic acids	***	64.2	47.6	M+H	C9H21N3O	-0.20502	1.09216	0.00180067	0.00565331	0.774857	1.71102	87073	50889.5	62971.3	99984	60436.6	103285	99173.9	96586.8	50183.8	64186.7	47808.3	42600.7	51541.8	49016
0.85_569.0567m/z	569.057	0.847117	pos	dTDP-4-dehydro-6-deoxy-beta-L-mannose	HMDB0304343			C00688	443211		Lipids and lipid-like molecules	Prenol lipids	Diterpenoids	*	45.1	36.1	M+Na	C16H24N2O15P2	4.25577	1.0918	0.0175281	0.036884	0.374343	1.29625	186218	143659	155395	206268	157007	161028	209817	227794	134341	150582	156953	166174	137720	116186
3.58_678.2151n	701.204	3.57523	pos	Linoside A			LMPK12111060		102276650		Lipids and lipid-like molecules	Polyketides	Flavonoids	*	38	4.13	M+H, M+Na	C32H38O16	-1.31855	1.09066	1.40878e-05	0.000134866	-1.10228	0.46578	27106.6	58196.2	23005.4	15481.2	27269.3	31418.1	32680	32785.8	55773.4	57897.5	52751.1	71427.6	52956.6	58371
3.97_400.1237m/z	400.124	3.9717	pos	7-Hydroxy-2-methyl-4-oxo-4H-1-benzopyran-5-carboxylic acid 7-glucoside	HMDB0036377	91520			73981794		Organic oxygen compounds	Organooxygen compounds	Carbohydrates and carbohydrate conjugates	*	37.8	0.0877	M+NH4	C17H18O10	-0.215364	1.09023	8.77785e-06	9.58412e-05	2.61423	6.12297	36729.6	5998.65	25750.1	48150.3	35119.8	40671.5	42891.7	27794	5362.09	4532.2	4071.02	6976.3	10287.2	4763.04
5.29_162.1256n	185.115	5.29105	pos	1-O-Pentylglycerol	HMDB0243976				90819		Lipids and lipid-like molecules	Glycerolipids	Monoradylglycerols	*	41.9	11.5	M+H, M+NH4, M+Na	C8H18O3	-0.155693	1.08998	0.000294814	0.00132038	0.233097	1.17536	217614	185147	213486	208077	220010	212715	230916	220481	175249	203080	195636	181306	170624	184989
1.03_543.0648m/z	543.065	1.02523	pos	Bathocuproine disulfonate	HMDB0248880						Organoheterocyclic compounds	Quinolines and derivatives	Phenylquinolines	*	36.4	2.33	M+Na	C26H20N2O6S2	-1.43951	1.08738	1.46122e-05	0.000138159	1.56507	2.95892	46201.1	15614.2	35103	47333.4	62709.3	42193	49212.7	40655.3	17229	16438.8	14999.2	15685.2	15772.4	13560.5
3.89_530.0803m/z	530.08	3.88835	neg	N-(2,6-Difluorophenyl)-2-oxoglycyl-N-((1S)-1-(carboxymethyl)-2-oxo-3-(2,3,5,6-tetrafluorophenoxy)propyl)-L-alaninamide	HMDB0259684				75073471		Organic oxygen compounds	Organooxygen compounds	Carbohydrates and carbohydrate conjugates	*	42.8	23.2	M-H2O-H	C22H17F6N3O7	2.01239	1.08085	5.40511e-09	2.29956e-06	-2.80285	0.143304	4802.83	33515	7616.86	3807.64	8508.22	2654.96	3612.04	2617.25	34973.7	34264.5	30556.4	38104.9	30760.3	32430.5
1.73_225.1115n	248.101	1.72637	pos	alpha-[3-[(Hydroxymethyl)nitrosoamino]propyl]-3-pyridinemethanol	HMDB0062444	73242		C19580	53297441		Organoheterocyclic compounds	Pyridines and derivatives	Unclassified	*	39.9	3.65	M+Na, M+K, M+H	C10H15N3O3	0.587078	1.08042	5.23749e-07	1.66143e-05	-1.45494	0.364769	16777.9	45996	18064.8	19667.2	22003.6	17040.9	13876	10015.3	47183.4	40389.4	42819.3	53555.1	48233.5	43795.5
9.50_623.3801m/z	623.38	9.50492	neg	Asparagoside A	HMDB0030046	86686			3390254	14835-43-9	Lipids and lipid-like molecules	Fatty Acyls	Fatty acids and conjugates	*	52.4	66	M+FA-H	C33H54O8	0.126495	1.07915	5.51431e-06	6.92864e-05	3.86188	14.5392	32123.7	2209.45	24067.6	26053.6	24988.4	40922.4	42293.9	34416.2	1631.96	1089.31	4789.88	3415.27	2330.25	1.98601e-06
1.71_358.0903n	341.087	1.709	pos	Dihydrocaffeic acid 3-O-glucuronide	HMDB0041720	827479			49844972		Organic oxygen compounds	Organooxygen compounds	Carbohydrates and carbohydrate conjugates	*	38.7	0.308	M+H-H2O, M+Na, M+H	C15H18O10	0.718731	1.07821	0.0269283	0.0526614	5.35566	40.9462	46037.9	1124.35	25834.2	130576	28924.3	43462.4	32517.9	14912.9	374.287	1.98601e-06	1.98601e-06	4041.7	1741.36	588.752
10.11_565.0495m/z	565.05	10.107	neg	Uridine diphosphategalactose	HMDB0000302	5291		C00052	18068		Nucleosides, nucleotides, and analogues	Pyrimidine nucleotides	Pyrimidine nucleotide sugars	*	37.4	1.91	M-H	C15H24N2O17P2	3.16016	1.07709	3.86663e-05	0.000278866	0.244077	1.18433	198087	167256	205113	194255	195288	198843	190293	204729	175359	174027	176046	163222	159938	154944
0.73_244.0927m/z	244.093	0.7349	pos	Cytidine	HMDB0000089	3376		C00475	6175	65-46-3	Nucleosides, nucleotides, and analogues	Pyrimidine nucleosides	Unclassified	***	64.1	68.8	M+H	C9H13N3O5	-0.197638	1.07704	0.000440918	0.00181456	-1.27287	0.413837	23539.4	56881	24342	12864.6	26735.8	19449.5	38927.6	18917.1	47173.3	61907.3	44567	48166.6	60054.3	79417.5
1.94_403.0709m/z	403.071	1.94127	neg	Tyrphostin A25	HMDB0259357	45247			2061	118409-58-8	Benzenoids	Phenols	Benzenetriols and derivatives	*	38.3	0	2M-H	C10H6N2O3	6.1024	1.07603	0.0045153	0.012055	-0.418668	0.748115	110848	148170	127236	97657.2	141468	105294	97316.1	96115.5	165538	157394	161984	144740	123992	135370
5.29_113.0600m/z	113.06	5.29105	pos	(2E,4E)-2,4-Hexadienoic acid	HMDB0029581	34778	LMFA01030100		643460	110-44-1	Lipids and lipid-like molecules	Fatty Acyls	Fatty acids and conjugates	***	59.6	63.9	M+H	C6H8O2	2.57947	1.07601	0.000164534	0.000838468	-2.62743	0.161833	6107.27	37738.2	5918.18	5353.73	5246.31	5759.26	7227.51	7138.63	44786.1	29746.6	18860.3	42781.3	56804.8	33450.2
8.71_661.2433m/z	661.243	8.70548	neg	N'-Hydroxyneosaxitoxin	HMDB0033665				75039122		Phenylpropanoids and polyketides	Saxitoxins, gonyautoxins, and derivatives	Unclassified	*	43.2	28.4	2M-H	C10H17N7O6	3.73206	1.07492	6.52425e-08	5.5634e-06	2.10017	4.2876	37364.7	8714.59	32670.7	36820.7	35092.2	42100.6	37592.6	39911.3	10422.1	9970.44	12582.3	10684.3	6066.45	2561.92
1.37_357.0440m/z	357.044	1.37478	neg	S-Carboxymethyl-L-cysteine	HMDB0029415	86253			1080	2387-59-9	Organic acids and derivatives	Carboxylic acids and derivatives	Amino acids, peptides, and analogues	*	38.7	4.93	2M-H	C5H9NO4S	2.34348	1.07479	1.51883e-08	3.14654e-06	-1.35346	0.391352	18276.5	46701	24232.7	19558.6	19658.6	14743.4	16972	14493.9	46109.7	43220.3	47464.8	49573.7	45997.6	47840.2
9.63_395.0138m/z	395.014	9.63418	neg	7-Aminobenzo[d]isothiazol-3(2H)-one 1,1-dioxide	HMDB0257745				22027528		Organoheterocyclic compounds	Benzothiazoles	Unclassified	*	38.4	4.39	2M-H	C7H6N2O3S	3.11123	1.07462	8.49469e-06	9.37681e-05	0.254578	1.19299	181143	151840	187716	173739	185355	174642	183629	181775	144271	161595	148997	154092	155637	146447
13.06_536.1655m/z	536.166	13.0566	pos	Acrimarine H	HMDB0038599	93262			14702537	132185-44-5	Organoheterocyclic compounds	Quinolines and derivatives	Benzoquinolines	*	37.2	0	M+Na	C30H27NO7	-4.74725	1.07301	5.45097e-07	1.69083e-05	0.480184	1.39492	102197	73263.5	103045	100348	95927.4	101758	109040	103063	71982.4	68598.9	69278.9	72730.5	75874.6	81115.9
0.82_435.0439m/z	435.044	0.819983	neg	2-Methoxy-4-methylphenol sulfate	HMDB0304925				68503634		Organic acids and derivatives	Organic sulfuric acids and derivatives	Arylsulfates	*	37.3	0	2M-H	C8H10O5S	3.24972	1.07191	1.02639e-05	0.00010726	1.13626	2.19811	54311.4	24708.2	57719.2	55439	48877.4	48257.9	52971.1	62603.9	21216.8	29489.3	18733.1	36896.7	21682	20231.4
1.08_213.1234m/z	213.123	1.07807	pos	Prolylproline	HMDB0011180	23801			11622593	20488-28-2	Organic acids and derivatives	Carboxylic acids and derivatives	Amino acids, peptides, and analogues	**	54.8	15.1	M+H	C10H16N2O3	0.167375	1.07189	0.000108826	0.000608521	-0.608936	0.65568	59823.6	91238.9	67976.6	46840.6	69917.6	51669.3	62880.7	59656.5	90572.3	80023.1	93079.6	102000	98792.1	82966.1
0.65_349.0527n	350.06	0.650033	pos	2-(4-((5-Chloro-3-fluoro-2-pyridinyl)oxy)phenoxy)propanoic acid 2-propyn-1-yl ester	HMDB0244318						Benzenoids	Benzene and substituted derivatives	2-phenoxypropionic acid esters	*	39.2	22.6	M+H, M+Na, M+K	C17H13ClFNO4	2.84549	1.06697	0.000989254	0.00347535	0.60301	1.51888	97574.4	64240.9	120706	86780.4	105887	81664.1	94315.4	96093.2	70839.8	49181.7	63984.7	81044	58276.3	62119.2
7.59_441.2492m/z	441.249	7.5927	neg	PGF2alpha-11-acetate			LMFA03010096		5283088		Lipids and lipid-like molecules	Fatty Acyls	Eicosanoids	*	46.3	34.1	M+FA-H	C22H36O6	-0.514619	1.06255	1.303e-07	8.38249e-06	1.29197	2.44863	47357.2	19340.3	43867.3	46104.1	50748.3	47426.9	49583.8	46412.6	22155.4	17484	26300.3	20449.6	16398.4	13254.2
0.85_331.0505m/z	331.051	0.854067	neg	4-(2,6-Dioxo-1-propyl-3,7-dihydropurin-8-yl)benzenesulfonic acid	HMDB0256891						Organoheterocyclic compounds	Imidazopyrimidines	Purines and purine derivatives	*	40	17.1	M-H2O-H	C14H14N4O5S	-0.358922	1.06046	0.0459836	0.0816196	0.249845	1.18908	286969	241338	275022	238322	278141	309255	329434	291642	219681	268547	198798	217349	242831	300818
1.96_218.9965m/z	218.996	1.96228	neg	Methylpyrogallol sulfate 3	HMDB0240694				122164840		Organic acids and derivatives	Organic sulfuric acids and derivatives	Arylsulfates	*	48	47.7	M-H	C7H8O6S	-1.95295	1.06012	0.0138234	0.0302751	-0.91313	0.531032	44770.6	84308.6	38106	54460.3	47215.8	48918.6	45020.8	34902	113543	88289.9	122655	80691.3	63795	36878.2
3.68_791.2016m/z	791.202	3.6808	neg	PtdIns-(3,5)-P2 (1,2-dioctanoyl)		45083			53394548		Unclassified	Unclassified	Unclassified	*	36.9	0	M+FA-H	C25H49O19P3	-6.28298	1.06001	1.37722e-07	8.58328e-06	-1.47536	0.359643	15693.7	43636.9	18603.4	10098.3	17747.6	14161.8	18140.2	15410.9	44514.7	42413.9	46613.9	39053.5	39499.8	49725.6
1.36_176.0659m/z	176.066	1.35953	pos	Guanidinosuccinic acid	HMDB0003157	10		C03139	439918	6133-30-8	Organic acids and derivatives	Carboxylic acids and derivatives	Amino acids, peptides, and analogues	*	38.6	1.45	M+H	C5H9N3O4	-4.10322	1.0577	1.62816e-05	0.000149036	-0.555775	0.680292	62805.3	92321.1	69027.7	63298.1	70651.4	55680.5	60788.9	57385.2	94366.1	101553	92016.6	94864.2	79738.7	91388.4
0.73_205.1183m/z	205.118	0.7349	pos	Valylserine	HMDB0029136	23667			6992639	13588-94-8	Organic acids and derivatives	Carboxylic acids and derivatives	Amino acids, peptides, and analogues	***	57.1	40.4	M+H	C8H16N2O4	-0.0630548	1.05768	3.89669e-06	5.4591e-05	0.544666	1.45868	91056.2	62423.6	86060.2	92259.9	86851.2	84252.3	91862.2	105051	63057.6	64764.3	60375.4	61898.2	61156.4	63289.8
1.12_507.9845m/z	507.984	1.12423	pos	2-Fluoro-araatp	HMDB0245128				22921617		Nucleosides, nucleotides, and analogues	Purine nucleotides	Purine ribonucleotides	*	38.7	0	M+H-H2O	C10H15FN5O13P3	2.77213	1.05752	2.09827e-07	1.02573e-05	2.11089	4.31957	36194.2	8379.13	35075.3	35527.3	42228.1	39551.3	36465.6	28317.6	9323.68	6602.89	11251.4	11184.4	7807.07	4105.28
10.31_477.3086n	478.316	10.3089	pos	(5Z)-7-[(1R)-2-[(1E,3S)-3-Hydroxyoct-1-en-1-yl]-5-oxocyclopent-2-en-1-yl]hept-5-enoylcarnitine	HMDB0241797						Lipids and lipid-like molecules	Fatty Acyls	Eicosanoids	*	40.6	6.5	M+H, M+Na	C27H43NO6	-0.94292	1.05668	0.000306477	0.00135675	1.35111	2.55108	51454.7	20169.8	32453.9	50464.1	47700.7	60316.8	63731	54062	13317.1	11500.9	20005.6	25856.8	35036.3	15302.2
3.90_311.1006n	334.09	3.90222	pos	Taxiphyllin	HMDB0030704			C01855	4475719		Organic oxygen compounds	Organooxygen compounds	Carbohydrates and carbohydrate conjugates	***	68.9	49	M+H, M+Na	C14H17NO7	0.209271	1.05652	0.0040586	0.0110279	-1.97777	0.253883	12030.8	47387.2	8864.54	6783.52	10773.9	24529.8	13249.2	7983.77	60699.4	56345.9	81620.4	24761.1	30615.8	30280.9
1.48_156.0899n	179.079	1.48222	pos	(2-Ethylcrotonoyl)urea	HMDB0242468				7214		Organic acids and derivatives	Organic carbonic acids and derivatives	Ureas	*	39	2.67	M+Na, M+K, M+H	C7H12N2O2	0.207348	1.05045	7.91941e-05	0.000475487	-0.364003	0.777006	103854	133659	111078	116504	105422	95944.8	96732.2	97443.4	127623	139459	129571	130478	128517	146308
12.78_818.7854m/z	818.785	12.7843	neg	Bisdiphosphoinositol tetrakisphosphate	HMDB0006230	58370			25245165	208107-61-3	Organic oxygen compounds	Organooxygen compounds	Alcohols and polyols	*	37.4	0	M-H	C6H20O30P8	-1.67138	1.04859	0.0167742	0.0355582	-0.120185	0.920069	465720	506180	464245	430024	463903	459844	462506	513800	487933	546524	491373	501333	513166	496748
0.75_245.1132m/z	245.113	0.746517	pos	Nopalinic acid	HMDB0029437	65631		C01683	4474580	63409-16-5	Organic acids and derivatives	Carboxylic acids and derivatives	Amino acids, peptides, and analogues	**	59.3	10.8	M+H-H2O	C10H18N2O6	0.122589	1.04569	8.70987e-06	9.54229e-05	-0.838408	0.559261	36079.3	64512.5	38412.5	34239.7	48119.2	34734.7	32561.3	28408.3	68981.8	70827.9	65206.7	56911.2	63407.6	61739.8
0.67_297.0604m/z	297.06	0.67065	neg	6-Aminopurin-8-one	HMDB0258004				22134339		Organoheterocyclic compounds	Imidazopyrimidines	Purines and purine derivatives	*	40.1	6.13	2M-H	C5H3N5O	0.452898	1.04459	4.8942e-06	6.39946e-05	0.817546	1.76241	64137.6	36392.1	61819.5	63234.5	61229.1	66502.2	65446.6	66593.6	27184.7	43422.8	41103	32667.8	43952	30022.2
1.11_223.0721m/z	223.072	1.11307	neg	L-3-Hydroxykynurenine	HMDB0011631	62389		C03227	11811	606-14-4	Organic oxygen compounds	Organooxygen compounds	Carbonyl compounds	***	69.7	62.7	M-H	C10H12N2O4	-1.60733	1.04363	0.0476351	0.0839302	-1.16687	0.445388	36931.4	82919.6	50862.5	26268.1	53935.1	22654.2	31305.8	36562.8	118636	120664	138294	52712.2	27150.3	40061.8
4.75_717.3687m/z	717.369	4.74567	pos	Lyciumoside IX	HMDB0033502	89319			131751441	212773-48-3	Lipids and lipid-like molecules	Prenol lipids	Terpene glycosides	*	38.3	2.91	M+H	C35H56O15	-0.674792	1.03839	1.97491e-06	3.55948e-05	-2.95353	0.129092	4058.14	31436.2	3796.63	3519.02	6941.95	3468.89	3134.35	3488.03	31193	26657.8	37411.8	41581.2	27000.1	24773.2
4.30_265.0481m/z	265.048	4.29755	neg	s-Nitroso-n-acetyl-d-penicillamine	HMDB0250051	44297			5231	67776-06-1	Organic acids and derivatives	Carboxylic acids and derivatives	Amino acids, peptides, and analogues	*	37.1	0	M+FA-H	C7H12N2O4S	-8.77257	1.03744	1.75701e-08	3.21114e-06	-2.49839	0.176974	5684.01	32117.7	7147.09	7236.76	7009.85	5642.28	4233.28	2834.82	35760.7	29229	33367.6	36046.7	31153.2	27149.2
10.31_476.3012m/z	476.301	10.3096	neg	Cholylserine	HMDB0242388				85984822		Lipids and lipid-like molecules	Steroids and steroid derivatives	Bile acids, alcohols and derivatives	*	42.5	17.8	M-H2O-H	C27H45NO7	-1.21276	1.03301	6.21159e-05	0.000394775	1.47014	2.77048	44659.2	16119.6	31807.1	40265.4	41904.5	49279.4	58800.8	45897.7	14873.7	8894.07	18413.5	18448.1	24253.6	11834.8
9.92_452.9981m/z	452.998	9.92468	neg	Nitroglycerin	HMDB0014865	1578		C07455	4510	55-63-0	Organic oxygen compounds	Organic oxoanionic compounds	Organic nitrates	*	39	0	2M-H	C3H5N3O9	0.46064	1.02712	2.60678e-05	0.000209206	0.333621	1.26017	133222	105717	143630	130352	137914	127747	125262	134429	104358	113356	107720	109946	103488	95437.9
4.28_703.4048m/z	703.405	4.27748	pos	23R,24S-diacetoxy-3beta,15alpha,25-trihydroxy-cycloart-7-en-16-one-3-O-beta-D-xylopyranoside			LMST01100017		54672305		Lipids and lipid-like molecules	Steroids and steroid derivatives	Sterols	*	36.8	0	M+H-H2O	C39H60O12	-0.505648	1.02305	0.00032089	0.00140661	1.77956	3.43322	41353.6	12045.1	51108.5	60525.8	38694	38191.9	33993	25608.4	10761.7	13218.9	8235.35	18858.7	15512	5684.09
1.15_455.1019m/z	455.102	1.14738	neg	Bms-707035	HMDB0249320				54682040		Organoheterocyclic compounds	Diazines	Pyrimidines and pyrimidine derivatives	*	36.8	0	M+FA-H	C17H19FN4O5S	-5.68586	1.02279	1.58497e-05	0.000146248	0.559916	1.47418	83744.6	56807.5	79035	76321.1	84832.8	81423.6	89721	91134	55956.1	65173.9	58616.6	60226.7	53830.8	47040.7
1.31_280.0817m/z	280.082	1.3064	pos	Hexahydro-6,7-dihydroxy-5-(hydroxymethyl)-3-(2-hydroxyphenyl)-2H-pyrano[2,3-d]oxazol-2-one	HMDB0037297	92246			22297162	396714-67-3	Benzenoids	Phenols	1-hydroxy-4-unsubstituted benzenoids	*	49	53.2	M+H-H2O	C13H15NO7	0.513851	1.02083	0.000252599	0.00116606	1.09589	2.13745	55082.9	25770.3	36243.3	58057.2	44195.7	63501.7	61572.7	66926.9	28816.6	25913.2	28263.3	16641.5	26096	28891.4
1.31_527.0959m/z	527.096	1.3064	pos	Echioidinin 2'-(6''-acetylglucoside)			LMPK12110121		11081450		Lipids and lipid-like molecules	Polyketides	Flavonoids	*	47.3	46.8	M+K	C24H24O11	1.70283	1.02006	1.37803e-06	2.79481e-05	2.6762	6.3917	31161	4875.22	22777.2	38102.9	28380.5	26523.4	36461.5	34720.5	5941.68	4433.81	5400.91	4315.35	6854.8	2304.79
0.79_265.1547m/z	265.155	0.78575	pos	2-Ethoxy-1-ethoxycarbonyl-1,2-dihydroquinoline	HMDB0244738				27833		Organoheterocyclic compounds	Quinolines and derivatives	Quinolones and derivatives	*	38.4	0	M+NH4	C14H17NO3	-0.0593105	1.01872	4.54023e-06	6.12438e-05	-2.61555	0.16317	5169.15	31679.6	8913.6	7159.29	7480.44	3691.84	1045.89	2723.86	32772.5	31362.4	30133.3	36097.9	20176.2	39535
3.96_327.0950n	326.088	3.96135	neg	(2S,3S,4S,5R)-6-(4-Acetamidophenoxy)-3,4,5-trihydroxyoxane-2-carboxylic acid	HMDB0247905				4022661		Organic oxygen compounds	Organooxygen compounds	Carbohydrates and carbohydrate conjugates	*	42.6	20	M-H, 2M-H, M+FA-H	C14H17NO8	-1.15367	1.01745	0.00416102	0.0112473	1.24554	2.37107	57104.1	24083.6	39635.6	88977.4	68087.9	60435.3	57610.9	27877.5	27057.4	18327.2	26838.8	22997.4	29153.1	20127.9
9.91_451.0190m/z	451.019	9.90588	neg	Bis(2-furanylmethyl) disulfide	HMDB0029988	349711			20499	4437-20-1	Organoheterocyclic compounds	Heteroaromatic compounds	Unclassified	*	37.3	6.48	2M-H	C10H10O2S2	3.98485	1.01722	9.14793e-07	2.21416e-05	0.265812	1.20231	153387	127577	159556	145354	156038	150581	153734	155060	124075	132876	130492	125624	126629	125765
0.75_333.0239m/z	333.024	0.747467	neg	3-deoxy-D-arabino-heptulosonate-7-phosphate	HMDB0304124			C04691	160647		Organic oxygen compounds	Organooxygen compounds	Carbohydrates and carbohydrate conjugates	*	41	16.6	M+FA-H	C7H13O10P	3.5774	1.01632	0.0234659	0.0469931	-0.839085	0.558998	49944	89345.6	73174	40407.9	99699.8	34138.9	32517.7	19725.5	71118.4	99884.7	77101.1	72306.9	93864.4	121798
8.02_430.3163m/z	430.316	8.02273	pos	hexadecanedioic acid mono-L-carnitine ester			LMFA07070007		44256593		Lipids and lipid-like molecules	Fatty Acyls	Fatty esters	*	47.6	42.9	M+H	C23H43NO6	-0.0199641	1.01464	0.000294674	0.00132038	1.82079	3.53274	40531.7	11473.2	30939.7	34949	24433.6	48657.2	44686.9	59523.7	12494.8	12016.3	16115	10073.3	8399.76	9739.9
1.34_290.0860m/z	290.086	1.34065	pos	Deoxyguanosine	HMDB0000085	3395		C00330	187790	961-07-9	Nucleosides, nucleotides, and analogues	Purine nucleosides	Purine 2'-deoxyribonucleosides	***	67.6	84.5	M+Na	C10H13N5O4	-0.0527576	1.01429	7.04567e-06	8.30896e-05	-2.69437	0.154495	4849.27	31387.8	6734.19	3731.35	10418.1	2335.17	4636.55	1240.26	28718.6	28312	21419.5	35605.1	32730.1	41541.7
2.00_367.0556m/z	367.056	2.00012	neg	5-Thymidylic acid	HMDB0001227	6092		C00364	9700	365-07-1	Nucleosides, nucleotides, and analogues	Pyrimidine nucleotides	Pyrimidine deoxyribonucleotides	*	41.6	12.1	M+FA-H	C10H15N2O8P	2.57639	1.01197	3.28032e-05	0.000248153	-0.873207	0.545932	32534.9	59595.1	41617.9	28764.6	40867.9	29829.6	28191.3	25938.1	69135.2	59222.1	64168.1	57349.5	50994.7	56701.1
0.69_106.0502m/z	106.05	0.685267	pos	D-Serine	HMDB0003406	6920		C00740	71077	312-84-5	Organic acids and derivatives	Carboxylic acids and derivatives	Amino acids, peptides, and analogues	***	63.1	37.2	M+H	C3H7NO3	3.26099	1.00661	4.67408e-06	6.23844e-05	0.896799	1.86193	55397.1	29752.5	50645.2	52363.9	57309.4	58148.7	64920.4	48995.1	28490	36458.2	25730.2	31878.1	26970.2	28988.4
3.72_221.0688n	222.076	3.71728	pos	Methyl 5-hydroxyoxindole-3-acetate	HMDB0038990	93597			71391107		Organoheterocyclic compounds	Indoles and derivatives	Indolyl carboxylic acids and derivatives	**	55.6	1.67	M+H-H2O, M+H	C11H11NO4	-0.11771	1.00641	0.0082478	0.0197395	2.84508	7.18547	40312.8	5610.32	17594.7	68775	21748.3	76044.1	35764.9	21949.7	4062.84	2693.65	5413.93	10363.9	8121.39	3006.25
6.78_1020.4961m/z	1020.5	6.77577	pos	CDP-DG(PGE1/i-15:0)	HMDB0293663						Unclassified	Unclassified	Unclassified	*	36.5	9.03	M+H-H2O	C47H81N3O18P2	0.360571	1.00536	0.000115717	0.000636048	0.467475	1.38269	99066.3	71647.6	103848	82721.7	102635	99188.6	102210	103794	64691.2	67404.6	68754.5	75303.8	68848.4	84883.1
10.13_487.3276m/z	487.328	10.1257	neg	ascr#33			LMFA13040021		86289704		Lipids and lipid-like molecules	Fatty Acyls	Fatty acyl glycosides	*	39.5	1.84	M+FA-H	C25H46O6	-0.198096	1.00408	2.08687e-08	3.227e-06	1.8951	3.71948	33946.5	9126.68	30752.8	29770.5	38973.1	36028.2	34393.4	33761.2	8458.21	7228.23	12500.5	8584.29	9519.94	8468.85
3.78_653.2007m/z	653.201	3.77622	neg	Bisindolylmaleimide IV	HMDB0244435	45524			2399	119139-23-0	Organoheterocyclic compounds	Indoles and derivatives	Indoles	*	37.5	0	2M-H	C20H13N3O2	9.75545	1.00263	2.15325e-05	0.000182632	-2.17197	0.221908	7537.02	33964.6	11440.6	5874.18	13116.3	4329.07	6082.78	4379.16	43361.5	36666.4	41431.4	31393.3	24384.7	26550.3
0.72_209.0297m/z	209.03	0.720717	neg	Galactaric acid	HMDB0000639	5612	LMFA01170107	C00879	3037582	526-99-8	Organic oxygen compounds	Organooxygen compounds	Carbohydrates and carbohydrate conjugates	***	65.5	48.8	M-H	C6H10O8	-2.86815	1.00187	8.14305e-05	0.000485018	-0.912252	0.531355	30479.1	57361.1	35633.1	28246	34848.4	33723.8	27174.3	23249	52724.8	51066.3	55247.9	49417	62332.4	73378.5
1.36_304.1156m/z	304.116	1.35953	pos	Azvudine	HMDB0248824				25051804		Organoheterocyclic compounds	Diazines	Pyrimidines and pyrimidine derivatives	*	43.1	28.3	M+NH4	C9H11FN6O4	-2.97822	1.00185	1.20236e-06	2.55787e-05	-0.95356	0.516357	27040.1	52367	26291	29258	29321.4	23574.3	28685.5	25110.2	58486	52902.1	55780.7	48295	43537.2	55201.4
0.75_405.1149m/z	405.115	0.747467	neg	S-Allylmercapturic acid	HMDB0240556				10465488		Organic acids and derivatives	Carboxylic acids and derivatives	Amino acids, peptides, and analogues	*	38.3	0.3	2M-H	C8H13NO3S	-2.52897	1.00011	8.322e-08	6.49722e-06	2.23601	4.71092	31412.3	6667.97	29760.8	31836.4	25509.6	32349.7	33870.9	35146.3	3416.02	7709.3	10334.3	8557.85	6571.02	3419.31

## Sheet: Cou-48h_Cou-24h
Identification of differential metabolites from 24 h to 48 h in S. litura after coumarin treatment
ID	m/z	Retention time (min)	Ion mode	Metabolites	HMDB	METLIN	Lipidmaps	kegg	PubChem	CAS	Super Class	Class	Sub Class	level	Score	Fragmentation Score	Adducts	Formula	Mass Error (ppm)	VIP	P-value	adj.P-value	log2(FC)	FC	average(Cou-48h)	average(Cou-24h)	Cou-48h-1	Cou-48h-2	Cou-48h-3	Cou-48h-4	Cou-48h-5	Cou-48h-6	Cou-24h-1	Cou-24h-2	Cou-24h-3	Cou-24h-4	Cou-24h-5	Cou-24h-6
0.73_172.0136n	343.02	0.733783	neg	Glycerophosphoric acid	HMDB0252849	65927		C03189	754		Lipids and lipid-like molecules	Glycerophospholipids	Glycerophosphates	***	74.3	79.5	M-H, 2M-H, M-H2O-H	C3H9O6P	-0.519649	22.5312	1.77084e-05	0.000367489	-0.641893	0.640872	2.00479e+07	3.12822e+07	2.39317e+07	1.84249e+07	2.2317e+07	1.69938e+07	2.11115e+07	1.75083e+07	3.1009e+07	3.07519e+07	3.05742e+07	2.89081e+07	3.0863e+07	3.55868e+07
0.75_343.1266n	344.134	0.746517	pos	N-(1-Deoxy-1-fructosyl)tyrosine	HMDB0037845	92653			131752248	34393-22-1	Organic acids and derivatives	Carboxylic acids and derivatives	Amino acids, peptides, and analogues	***	67.8	82.5	M+H, M+K, M+H-H2O	C15H21NO8	-0.205738	22.4032	0.00218624	0.0102526	0.466827	1.38207	4.66018e+07	3.37189e+07	4.50019e+07	5.2149e+07	4.00355e+07	4.69638e+07	4.15724e+07	5.38879e+07	2.63174e+07	3.06919e+07	3.07828e+07	3.71072e+07	4.08481e+07	3.6566e+07
0.69_377.0854m/z	377.085	0.694767	neg	2,2-Dichloro-12-(4-chlorophenyl)dodecanoic acid	HMDB0249301				9929731		Lipids and lipid-like molecules	Fatty Acyls	Fatty acids and conjugates	*	36.3	43.9	M-H	C18H25Cl3O2	1.88387	22.0664	0.000184506	0.00181938	0.644695	1.56341	3.12923e+07	2.00155e+07	2.40831e+07	3.05449e+07	3.03314e+07	3.5541e+07	3.09517e+07	3.63019e+07	2.11249e+07	1.65514e+07	2.20445e+07	2.05226e+07	2.06122e+07	1.9237e+07
0.71_517.1633m/z	517.163	0.707183	neg	Betamethasone phosphate	HMDB0249163				2367		Lipids and lipid-like molecules	Steroids and steroid derivatives	Pregnane steroids	*	38.2	1.12	M+FA-H	C22H30FO8P	-2.48455	18.8541	0.00737733	0.0252976	-0.801276	0.573841	1.31476e+07	2.29116e+07	1.9161e+07	2.22492e+07	1.02453e+07	6.29536e+06	1.45496e+07	6.38529e+06	2.14156e+07	1.93316e+07	2.39104e+07	2.41949e+07	2.66881e+07	2.19291e+07
0.72_347.0607m/z	347.061	0.720717	neg	Pyrogallol-2-O-glucuronide	HMDB0060017				122553541		Organic oxygen compounds	Organooxygen compounds	Carbohydrates and carbohydrate conjugates	*	40.1	10.9	M+FA-H	C12H14O9	-4.15206	18.6639	2.41636e-06	0.000109902	-1.87147	0.273296	2.80292e+06	1.0256e+07	5.4536e+06	4.33714e+06	2.17716e+06	880038	3.04155e+06	928050	9.92087e+06	9.43324e+06	1.03593e+07	1.04875e+07	1.07948e+07	1.05403e+07
0.68_342.1161n	387.114	0.682967	neg	Alpha-Lactose	HMDB0000186	984806		C00243	84571		Organic oxygen compounds	Organooxygen compounds	Carbohydrates and carbohydrate conjugates	***	67.4	68.4	M-H, M+FA-H	C12H22O11	-0.346107	16.6394	4.30644e-07	4.27534e-05	0.631627	1.54931	1.62434e+07	1.04843e+07	1.58719e+07	1.52163e+07	1.67131e+07	1.7476e+07	1.53316e+07	1.68516e+07	9.3644e+06	1.03335e+07	1.04431e+07	9.99829e+06	1.17301e+07	1.10363e+07
0.72_116.0708m/z	116.071	0.721233	pos	D-Proline	HMDB0003411	58150		C00763	8988	344-25-2	Organic acids and derivatives	Carboxylic acids and derivatives	Amino acids, peptides, and analogues	***	74.7	96.5	M+H	C5H9NO2	2.10692	14.7922	7.06958e-08	1.66663e-05	0.711035	1.63698	1.15544e+07	7.05838e+06	1.11072e+07	1.18971e+07	1.17803e+07	1.1877e+07	1.06946e+07	1.19703e+07	7.61673e+06	7.12479e+06	7.89056e+06	6.48177e+06	6.68333e+06	6.5531e+06
3.97_324.0845n	347.074	3.9717	pos	Mahaleboside	HMDB0032984	88883			131751353		Phenylpropanoids and polyketides	Coumarins and derivatives	Coumarin glycosides	*	47.3	39.1	M+Na, M+K, M+NH4, M+H	C15H16O8	0.0941878	13.1251	0.0343111	0.0797499	-0.388215	0.764074	1.7909e+07	2.34388e+07	1.71155e+07	1.51024e+07	2.17821e+07	1.78518e+07	2.01632e+07	1.54391e+07	1.95869e+07	2.91168e+07	2.43567e+07	2.51898e+07	2.65375e+07	1.58451e+07
0.69_379.0823m/z	379.082	0.694767	neg	1-Nitro-3,5-dinitroso-1,3,5-triazinane	HMDB0253137						Organoheterocyclic compounds	Triazinanes	1,3,5-triazinanes	*	38.3	0	2M-H	C3H6N6O4	-1.49589	12.526	0.000182985	0.00180993	0.647182	1.56611	1.00246e+07	6.401e+06	7.78483e+06	9.63538e+06	9.76534e+06	1.13674e+07	9.88067e+06	1.17142e+07	6.77834e+06	5.26837e+06	7.04209e+06	6.54879e+06	6.61456e+06	6.15383e+06
0.72_176.0544n	351.102	0.720717	neg	Allantoic acid	HMDB0001209	343		C00499	203	99-16-1	Organic acids and derivatives	Carboxylic acids and derivatives	Amino acids, peptides, and analogues	**	63.1	28.2	M-H, 2M-H	C4H8N4O4	-0.850451	12.3428	3.01643e-06	0.000123121	-2.17912	0.22081	926304	4.19502e+06	1.98262e+06	1.67651e+06	552554	207790	922240	216113	4.09483e+06	3.6392e+06	4.38523e+06	4.63699e+06	4.59402e+06	3.81986e+06
0.75_459.1974m/z	459.197	0.746517	pos	Mandelonitrile rutinoside	HMDB0032803	88725			131751315	184002-37-7	Organic oxygen compounds	Organooxygen compounds	Carbohydrates and carbohydrate conjugates	*	40.2	10.7	M+NH4	C20H27NO10	0.158546	12.2142	1.17427e-06	7.45858e-05	1.33206	2.51762	5.25831e+06	2.0886e+06	4.254e+06	5.8166e+06	5.32926e+06	5.86684e+06	4.51232e+06	5.77083e+06	1.91156e+06	2.25714e+06	2.45995e+06	2.09361e+06	2.04909e+06	1.76026e+06
1.34_132.1019m/z	132.102	1.34065	pos	L-Alloisoleucine	HMDB0000557	315303			99288	1509-34-8	Organic acids and derivatives	Carboxylic acids and derivatives	Amino acids, peptides, and analogues	***	75.3	83.8	M+H	C6H13NO2	0.312539	11.8781	3.17592e-05	0.000557624	0.541092	1.45507	9.90884e+06	6.80985e+06	8.81404e+06	9.78488e+06	9.98876e+06	1.0573e+07	9.93235e+06	1.036e+07	7.30624e+06	6.41907e+06	8.16209e+06	6.51851e+06	6.86196e+06	5.59124e+06
0.77_134.0205n	133.013	0.7742	neg	D-Malic acid	HMDB0031518	63096		C00497	92824	636-61-3	Organic acids and derivatives	Hydroxy acids and derivatives	Beta hydroxy acids and derivatives	***	70.5	91.2	M-H2O-H, M-H	C4H6O5	-7.77029	11.7456	4.47035e-05	0.000708342	0.645873	1.56469	8.63572e+06	5.51914e+06	6.69981e+06	9.03537e+06	8.36983e+06	9.08216e+06	8.8103e+06	9.81686e+06	5.74346e+06	4.93615e+06	5.94894e+06	5.52728e+06	5.60768e+06	5.35135e+06
2.08_148.0524n	166.086	2.07553	pos	trans-Cinnamic acid	HMDB0000930	5880		C10438	444539	140-10-3	Phenylpropanoids and polyketides	Cinnamic acids and derivatives	Cinnamic acids	*	51.2	65.3	M+H, M+NH4, M+H-H2O	C9H8O2	-0.253874	11.1307	4.3015e-05	0.000688369	0.488743	1.40322	9.50823e+06	6.776e+06	8.91232e+06	9.97415e+06	8.91227e+06	9.73566e+06	9.179e+06	1.0336e+07	6.97088e+06	5.83756e+06	8.03813e+06	6.91333e+06	6.77515e+06	6.12097e+06
3.58_187.0633n	188.071	3.57523	pos	Indoleacrylic acid	HMDB0000734	5702			5375048	29953-71-7	Organoheterocyclic compounds	Indoles and derivatives	Indoles	*	46.9	41.3	M+H, M+NH4, M+H-H2O	C11H9NO2	-0.18971	10.8198	1.00735e-05	0.000250908	0.582181	1.49711	7.70407e+06	5.14596e+06	6.76475e+06	7.76216e+06	8.47023e+06	7.76795e+06	7.44778e+06	8.01155e+06	4.99645e+06	4.46351e+06	5.77432e+06	5.40078e+06	5.55286e+06	4.68783e+06
1.06_497.1979n	536.161	1.06365	pos	N-[[3-[(2S)-2-Hydroxy-3-[[2-[4-[(phenylsulfonyl)amino]phenyl]ethyl]amino]propoxy]phenyl]methyl]-acetamide	HMDB0253860				53432043		Benzenoids	Benzene and substituted derivatives	Sulfanilides	*	37.8	0.3	M+Na, M+K	C26H31N3O5S	-1.16019	10.1345	0.000259899	0.00227666	0.376024	1.29776	1.06686e+07	8.22078e+06	1.02732e+07	1.057e+07	1.02311e+07	1.11789e+07	1.08078e+07	1.09506e+07	7.26583e+06	7.34186e+06	7.41709e+06	9.12532e+06	9.61839e+06	8.5562e+06
0.70_184.0733m/z	184.073	0.697183	pos	4-Trimethylammoniobutanoic acid	HMDB0001161			C01181	725		Lipids and lipid-like molecules	Fatty Acyls	Fatty acids and conjugates	***	58.8	33.3	M+K	C7H15NO2	-0.637712	10.0094	0.000371618	0.00293409	-0.967275	0.511471	2.49233e+06	4.87286e+06	3.7957e+06	2.60649e+06	2.72395e+06	1.82334e+06	2.49596e+06	1.50851e+06	5.12188e+06	5.64643e+06	4.302e+06	4.25442e+06	4.06269e+06	5.84972e+06
1.21_117.0182m/z	117.018	1.21147	neg	Succinic acid	HMDB0000254	114	LMFA01170043	C00042	1110	110-15-6	Organic acids and derivatives	Carboxylic acids and derivatives	Dicarboxylic acids and derivatives	***	62.2	66.5	M-H	C4H6O4	-9.52978	9.84146	2.50102e-06	0.000111733	0.922176	1.89497	4.39159e+06	2.3175e+06	3.56538e+06	4.36442e+06	4.30431e+06	4.51488e+06	4.54353e+06	5.05702e+06	2.59607e+06	2.27768e+06	2.5931e+06	2.16876e+06	2.20229e+06	2.06706e+06
1.04_687.2603m/z	687.26	1.03877	pos	2',7-Dihydroxy-4'-methoxy-8-prenylflavan 2',7-diglucoside	HMDB0036400	91542			85228900		Phenylpropanoids and polyketides	Flavonoids	Flavonoid glycosides	*	39	1.39	M+Na	C33H44O14	-3.0133	9.59846	0.0166038	0.0463528	0.289194	1.22196	1.5541e+07	1.27181e+07	1.45166e+07	1.68972e+07	1.3118e+07	1.58114e+07	1.63525e+07	1.65504e+07	1.13699e+07	1.08403e+07	1.1949e+07	1.19665e+07	1.44998e+07	1.56833e+07
1.25_261.0306n	260.023	1.24662	neg	O-Sulfotyrosine	HMDB0155722				514186	956-46-7	Organic acids and derivatives	Carboxylic acids and derivatives	Amino acids, peptides, and analogues	***	77.1	93.8	M-H, 2M-H	C9H11NO6S	-0.411895	9.50493	1.64447e-10	4.49192e-07	-6.02509	0.0153556	29009.4	1.88917e+06	87493	11563.6	49634.6	1549.81	23640.8	174.491	2.0105e+06	1.82551e+06	2.15962e+06	1.84461e+06	1.83092e+06	1.66383e+06
1.05_215.0794n	198.076	1.05102	pos	N-Methacryloyl-L-glutamic acid	HMDB0255166				22244854		Organic acids and derivatives	Carboxylic acids and derivatives	Amino acids, peptides, and analogues	*	45.5	29.6	M+H-H2O, M+H, M+NH4	C9H13NO5	-0.080997	8.58046	1.73888e-08	8.22466e-06	-1.47352	0.360103	850971	2.36313e+06	849816	691305	876048	925204	941551	821903	2.11571e+06	2.14224e+06	2.29681e+06	2.62367e+06	2.54018e+06	2.46017e+06
0.68_487.1778m/z	487.178	0.682967	neg	Hydrocortisone 21-phosphate		320104			441407	6000-74-4	Unclassified	Unclassified	Unclassified	*	37.3	0	M+FA-H	C21H31O8P	8.88881	8.52347	2.95751e-05	0.000529096	1.14569	2.21252	2.91373e+06	1.31693e+06	3.17419e+06	2.96829e+06	3.6985e+06	2.86051e+06	2.29404e+06	2.48687e+06	1.15253e+06	1.67515e+06	1.20231e+06	1.10363e+06	1.36735e+06	1.40062e+06
0.70_162.1124m/z	162.112	0.697183	pos	L-Carnitine	HMDB0000062			C00318			Organic nitrogen compounds	Organonitrogen compounds	Quaternary ammonium salts	***	68.6	76.5	M+H	C7H15NO3	-0.237664	8.45456	0.000841593	0.00519392	1.44929	2.73074	2.73889e+06	1.00299e+06	2.11652e+06	3.53459e+06	1.83027e+06	3.13889e+06	1.9484e+06	3.86467e+06	777135	846016	856174	1.15112e+06	1.22664e+06	1.16083e+06
1.05_145.0134m/z	145.013	1.04568	neg	Oxoglutaric acid	HMDB0000208	5218		C00026	51	328-50-7	Organic acids and derivatives	Keto acids and derivatives	Gamma-keto acids and derivatives	***	47.2	38	M-H	C5H6O5	-5.61023	8.40086	1.12973e-05	0.000270378	0.945473	1.92582	3.2352e+06	1.67991e+06	2.45133e+06	3.29603e+06	3.03262e+06	3.69489e+06	3.39943e+06	3.53693e+06	1.84229e+06	1.61847e+06	1.91263e+06	1.61116e+06	1.47469e+06	1.62022e+06
1.34_472.1693n	471.162	1.33682	neg	Dexamethasone phosphate		318146			9400		Unclassified	Unclassified	Unclassified	*	38.2	0.0982	M-H, 2M-H	C22H30FO8P	6.52311	8.34194	8.62087e-07	6.41896e-05	1.08639	2.12342	2.81666e+06	1.32648e+06	2.30929e+06	3.22254e+06	2.88693e+06	2.76282e+06	2.72742e+06	2.99099e+06	1.13526e+06	1.42005e+06	1.31319e+06	1.24547e+06	1.57163e+06	1.27326e+06
0.69_381.0793m/z	381.079	0.685267	pos	Melibiose	HMDB0000048				6602503	13299-20-2	Organic oxygen compounds	Organooxygen compounds	Carbohydrates and carbohydrate conjugates	**	55.5	1.8	M+K	C12H22O11	-0.292956	7.972	0.000605505	0.00413195	0.893001	1.85703	3.33036e+06	1.79338e+06	2.20885e+06	3.43316e+06	3.03828e+06	4.06627e+06	2.99034e+06	4.24527e+06	1.66295e+06	1.64313e+06	1.80385e+06	1.87643e+06	1.97804e+06	1.79585e+06
0.91_289.0177m/z	289.018	0.909117	neg	Sulisobenzone	HMDB0258614	43340			19988		Benzenoids	Benzene and substituted derivatives	Benzophenones	*	38.8	5.16	M-H2O-H	C14H12O6S	0.176435	7.77188	2.58267e-06	0.000113344	1.39273	2.62574	2.08546e+06	794235	1.61037e+06	2.19217e+06	1.92786e+06	2.3672e+06	1.92197e+06	2.49317e+06	828075	668443	800711	781987	850732	835459
0.76_378.0962m/z	378.096	0.7602	neg	Flurtamone	HMDB0252414	331456			91755		Benzenoids	Benzene and substituted derivatives	Trifluoromethylbenzenes	*	44.7	30.4	M+FA-H	C18H14F3NO2	1.08113	7.74138	0.0015019	0.00777489	0.32246	1.25046	7.24807e+06	5.79632e+06	8.29412e+06	7.41013e+06	7.33266e+06	7.03791e+06	5.96074e+06	7.45289e+06	5.62621e+06	5.6401e+06	5.33845e+06	6.09691e+06	5.89802e+06	6.17825e+06
0.84_475.1301m/z	475.13	0.836683	neg	2-Keto-3-Deoxy-D-Mannooctanoic Acid	HMDB0250768				4636210		Organic oxygen compounds	Organooxygen compounds	Carbohydrates and carbohydrate conjugates	**	54.8	16.8	2M-H	C8H14O8	-0.662092	7.3805	2.15047e-05	0.000417706	0.946973	1.92782	2.49651e+06	1.29499e+06	1.87478e+06	2.53286e+06	2.47756e+06	2.92576e+06	2.30659e+06	2.86151e+06	1.28765e+06	1.17056e+06	1.29434e+06	1.24321e+06	1.40238e+06	1.37179e+06
0.70_147.0764m/z	147.076	0.697183	pos	D-Glutamine	HMDB0003423	6926		C00819	145815	5959-95-5	Organic acids and derivatives	Carboxylic acids and derivatives	Amino acids, peptides, and analogues	***	71.2	71.9	M+H	C5H10N2O3	-0.091637	7.16919	0.000145629	0.0015463	0.561799	1.47611	3.48027e+06	2.35773e+06	4.28093e+06	3.24977e+06	3.35898e+06	3.41791e+06	2.94673e+06	3.6273e+06	2.37891e+06	2.21349e+06	2.41463e+06	2.32239e+06	2.52265e+06	2.29433e+06
2.08_120.0809m/z	120.081	2.07553	pos	2-Hydroxyphenethylamine	HMDB0001065	59		C02735	1000	7568-93-6	Organic nitrogen compounds	Organonitrogen compounds	Amines	*	56.9	94.4	M+H-H2O	C8H11NO	1.23593	6.95023	3.95235e-05	0.000651956	0.519667	1.43362	3.51697e+06	2.4532e+06	3.24285e+06	3.69956e+06	3.42434e+06	3.72366e+06	3.33301e+06	3.67839e+06	2.54391e+06	2.08406e+06	2.99261e+06	2.44635e+06	2.41437e+06	2.2379e+06
1.21_257.0278m/z	257.028	1.21147	neg	Cyanuric acid	HMDB0041861	66429		C06554	7956	108-80-5	Organoheterocyclic compounds	Triazines	1,3,5-triazines	*	40.9	10.1	2M-H	C3H3N3O3	0.570422	6.48835	7.01379e-07	5.66164e-05	0.755327	1.68801	2.16224e+06	1.28093e+06	2.02978e+06	2.20757e+06	2.01435e+06	2.11298e+06	2.21492e+06	2.39383e+06	1.48053e+06	1.34108e+06	1.35182e+06	1.09105e+06	1.1964e+06	1.22472e+06
0.70_448.1661m/z	448.166	0.697183	pos	Met-leu-phe	HMDB0254492				4105		Organic acids and derivatives	Carboxylic acids and derivatives	Amino acids, peptides, and analogues	*	37.3	0.421	M+K	C20H31N3O4S	-1.47309	6.21586	5.03342e-05	0.000765147	1.56788	2.9647	1.2819e+06	432390	1.16147e+06	1.19103e+06	948705	1.59569e+06	1.07452e+06	1.72e+06	374665	468601	403845	441352	479522	426352
0.71_275.1117n	276.119	0.70875	pos	N2-gamma-Glutamylglutamine	HMDB0011738	429700		C05283	150914	10148-81-9	Organic acids and derivatives	Carboxylic acids and derivatives	Amino acids, peptides, and analogues	***	76.6	91.3	M+H, M+K, M+Na	C10H17N3O6	-0.00512772	6.13668	7.77548e-07	5.99447e-05	1.10151	2.1458	1.45797e+06	679453	1.62068e+06	1.22463e+06	1.59824e+06	1.48491e+06	1.38021e+06	1.43913e+06	795588	733802	769976	572032	604879	600443
0.91_275.0215m/z	275.022	0.909117	neg	5-(but-3-en-1-yn-1-yl)-5'-methyl-2,2'-bithiophene		405724	LMFA12000352		3083681		Lipids and lipid-like molecules	Fatty Acyls	Oxygenated hydrocarbons	*	36.5	0.642	M+FA-H	C13H10S2	4.07411	6.12187	0.000263366	0.00229952	1.09236	2.13222	1.69337e+06	794179	960832	1.96935e+06	1.59183e+06	1.84044e+06	1.82283e+06	1.97492e+06	889287	663246	952763	799389	767666	692725
0.77_510.1473m/z	510.147	0.7742	neg	N-((2'R)-2'-Deoxy-2'-fluoro-2'-methyl-p-phenyl-5'-uridylyl)-L-alanine 1-methylethyl ester	HMDB0256898				91302628		Nucleosides, nucleotides, and analogues	Pyrimidine nucleosides	Pyrimidine 2'-deoxyribonucleosides	*	38.3	1.15	M-H2O-H	C22H29FN3O9P	4.95493	6.01542	6.20583e-06	0.000190111	1.25914	2.39354	1.34073e+06	560147	1.2098e+06	1.44676e+06	1.01934e+06	1.498e+06	1.26554e+06	1.60496e+06	556652	495507	569268	650962	577096	511395
0.70_147.0533n	130.05	0.697183	pos	L-Glutamic acid	HMDB0000148	19		C00025	33032	56-86-0	Organic acids and derivatives	Carboxylic acids and derivatives	Amino acids, peptides, and analogues	***	70.8	76	M+H-H2O, M+H	C5H9NO4	0.65626	5.82704	9.48679e-05	0.00115471	0.570203	1.48473	2.25282e+06	1.51732e+06	2.75346e+06	2.13295e+06	2.15469e+06	2.22076e+06	1.91793e+06	2.33711e+06	1.54636e+06	1.43989e+06	1.51022e+06	1.48267e+06	1.62636e+06	1.49843e+06
1.05_541.2026m/z	541.203	1.05102	pos	3-Oxo-alpha-ionol 9-[apiosyl-(1->6)-glucoside]	HMDB0040672	95150			131752900	143363-62-6	Lipids and lipid-like molecules	Fatty Acyls	Fatty acyl glycosides	*	49.8	57.5	M+K	C24H38O11	-3.93075	5.70646	9.61705e-07	6.84919e-05	-1.72543	0.302408	297363	983317	288434	271717	255500	332451	329365	306709	818841	833450	891603	1.04257e+06	1.14785e+06	1.16558e+06
4.34_240.9809m/z	240.981	4.33503	neg	Caffeic acid 4-O-sulfate	HMDB0041708	96066			21668705	151481-51-5	Phenylpropanoids and polyketides	Cinnamic acids and derivatives	Hydroxycinnamic acids and derivatives	***	62.3	41.7	M-H2O-H	C9H8O7S	-1.19651	5.69123	1.71099e-05	0.000358306	-3.07754	0.118459	94222.1	795400	109489	78535	135326	74463.9	95651.6	71867.8	639166	1.2174e+06	636245	845768	768683	665137
0.70_342.1162n	365.105	0.697183	pos	Trehalose	HMDB0000975	5913		C01083	7427	99-20-7	Organic oxygen compounds	Organooxygen compounds	Carbohydrates and carbohydrate conjugates	***	68.8	69.2	M+NH4, M+Na	C12H22O11	-0.0901127	5.64205	0.00133376	0.00713601	0.494023	1.40837	2.65946e+06	1.88833e+06	2.3563e+06	2.31952e+06	2.58844e+06	3.08336e+06	2.39425e+06	3.21491e+06	1.7608e+06	1.65719e+06	1.93374e+06	1.91381e+06	2.16697e+06	1.89748e+06
0.65_132.0900n	133.097	0.650033	pos	D-Ornithine	HMDB0003374	6910		C00515	71082	348-66-3	Organic acids and derivatives	Carboxylic acids and derivatives	Amino acids, peptides, and analogues	***	66.8	45.6	M+H-H2O, M+H	C5H12N2O2	0.580515	5.32093	1.24683e-07	2.11052e-05	1.41802	2.67219	930965	348390	866731	866356	957253	1.00973e+06	871309	1.01441e+06	392354	391592	450067	284059	346568	225699
0.77_180.0423n	198.076	0.773117	pos	Aspirin	HMDB0001879	346		C01405	2244	50-78-2	Benzenoids	Benzene and substituted derivatives	Benzoic acids and derivatives	*	52.1	62.5	M+H, M+NH4	C9H8O4	0.0691989	5.18996	9.7267e-07	6.84919e-05	-1.54232	0.343332	294580	858004	247400	254610	285333	364848	299286	316003	699218	828943	833764	1.0415e+06	960460	784144
0.76_516.1476m/z	516.148	0.7605	pos	3,4-Dicaffeoyl-1,5-quinolactone	HMDB0029291	86162			102177109		Phenylpropanoids and polyketides	Cinnamic acids and derivatives	Hydroxycinnamic acids and derivatives	*	40.4	15.6	M+NH4	C25H22O11	-4.82364	5.16264	0.00761586	0.025901	-0.370852	0.773326	2.57927e+06	3.33529e+06	3.11943e+06	2.32206e+06	2.6296e+06	2.33261e+06	2.44707e+06	2.62483e+06	2.80609e+06	3.63604e+06	2.85248e+06	3.18833e+06	3.52793e+06	4.00089e+06
1.34_494.1514n	493.144	1.33682	neg	Carbenicillin indanyl	HMDB0249675				2575		Organic acids and derivatives	Carboxylic acids and derivatives	Amino acids, peptides, and analogues	*	37.8	0	M-H, M+FA-H, 2M-H	C26H26N2O6S	0.478268	5.04556	6.34013e-07	5.28333e-05	1.20777	2.3098	959746	415510	797231	1.13031e+06	975055	890936	942772	1.02217e+06	376629	467007	407253	366527	454220	421423
1.06_245.1608m/z	245.161	1.06365	pos	Ethyl N2-acetyl-L-argininate	HMDB0252056				91795		Organic acids and derivatives	Carboxylic acids and derivatives	Amino acids, peptides, and analogues	*	46	42.6	M+H	C10H20N4O3	-0.132682	4.97177	0.0377143	0.0854428	-0.502332	0.705965	1.89079e+06	2.6783e+06	2.18942e+06	1.75424e+06	2.21773e+06	1.89489e+06	1.82764e+06	1.46079e+06	2.27802e+06	3.70875e+06	2.41668e+06	3.47769e+06	2.43469e+06	1.75395e+06
0.69_684.2327n	729.231	0.694767	neg	Citbismine C	HMDB0041435	95831			85149847	169055-79-2	Organoheterocyclic compounds	Quinolines and derivatives	Benzoquinolines	*	36.3	0.838	M-H, M+FA-H	C37H36N2O11	1.21795	4.75246	3.41562e-05	0.000587524	1.9558	3.87931	655653	169013	682922	556101	540768	777305	492090	884733	92615.2	104579	166096	149677	267600	233509
12.51_264.2453n	282.279	12.5124	pos	(±)-(Z)-2-(5-Tetradecenyl)cyclobutanone	HMDB0037543	92402			10825540	173074-85-6	Organic oxygen compounds	Organooxygen compounds	Carbonyl compounds	***	62.5	39.8	M+H, M+NH4, M+H-H2O	C18H32O	0.00905133	4.70929	0.000603779	0.00412598	0.154884	1.11333	5.07003e+06	4.55392e+06	5.30188e+06	4.94136e+06	4.93489e+06	4.98536e+06	4.8534e+06	5.40329e+06	4.36203e+06	4.46998e+06	4.62263e+06	4.62097e+06	4.54234e+06	4.7056e+06
0.69_696.1885m/z	696.188	0.694767	neg	Malvidin 3-(6''-acetylglucoside)-5-glucoside			LMPK12010387		101918997		Lipids and lipid-like molecules	Polyketides	Flavonoids	*	37.8	0.0201	M-H	C31H37O18+	-3.229	4.48792	0.00140285	0.00741198	-0.911804	0.53152	572154	1.07645e+06	871228	583970	645373	411522	583244	337588	1.04229e+06	1.16484e+06	962917	928030	898828	1.46178e+06
0.76_380.0930m/z	380.093	0.7602	neg	Seminaphtharhodafluor	HMDB0244697				71308270		Organoheterocyclic compounds	Benzopyrans	1-benzopyrans	*	41.2	15.5	M-H	C24H15NO4	0.357009	4.47636	0.00123875	0.00677877	0.324735	1.25243	2.3904e+06	1.9086e+06	2.7446e+06	2.44618e+06	2.40436e+06	2.35291e+06	1.97289e+06	2.42143e+06	1.83273e+06	1.89172e+06	1.7715e+06	2.01089e+06	1.93311e+06	2.01163e+06
0.75_231.0743n	249.108	0.746517	pos	N2-Succinyl-L-glutamic acid 5-semialdehyde	HMDB0001180	6061		C05932	440848		Organic acids and derivatives	Carboxylic acids and derivatives	Amino acids, peptides, and analogues	*	50.9	57.1	M+H, M+NH4	C9H13NO6	0.0259032	4.41248	7.64867e-05	0.00099445	0.639494	1.55778	1.21233e+06	778239	1.23921e+06	1.0598e+06	1.38507e+06	1.19448e+06	1.26625e+06	1.12914e+06	943765	782872	902060	702600	690674	647463
4.39_475.1331m/z	475.133	4.39138	neg	Acefylline	HMDB0247895	330005			69550		Organoheterocyclic compounds	Imidazopyrimidines	Purines and purine derivatives	*	46.8	44.7	2M-H	C9H10N4O4	-0.00830209	4.39405	3.28049e-08	1.22698e-05	1.52593	2.87973	613876	213171	574219	679041	564175	622463	561652	681707	201938	224522	154364	214279	247564	236361
0.73_369.0427m/z	369.043	0.733783	neg	(2R)-2-Acetamido-3-[[(2R)-2-acetamido-2-carboxyethyl]disulfanyl]propanoic acid	HMDB0242531				306129		Organic acids and derivatives	Carboxylic acids and derivatives	Amino acids, peptides, and analogues	*	38.4	11.9	M+FA-H	C10H16N2O6S2	-1.62576	4.24561	3.21796e-06	0.000126849	-1.91509	0.265155	140593	530228	308650	199403	107675	46019.7	128060	53748.7	514979	506386	506966	527378	574506	551154
0.72_711.1592m/z	711.159	0.720717	neg	Isorientin 4'-O-glucoside 2''-O-p-hydroxybenzoate			LMPK12110549				Lipids and lipid-like molecules	Polyketides	Flavonoids	*	37.2	0.547	M-H2O-H	C34H34O18	3.40574	4.01597	0.00046766	0.00345969	-1.23819	0.423904	285524	673558	533555	436172	215901	104038	300198	123279	632272	594697	678635	679181	804194	652371
1.26_291.0357m/z	291.036	1.26378	neg	Methoxymalic acid	HMDB0302351				5366084		Organic acids and derivatives	Carboxylic acids and derivatives	Dicarboxylic acids and derivatives	**	52	19.3	2M-H	C5H6O5	-0.166849	3.96088	0.00119235	0.00659399	2.33433	5.04318	491692	97496.4	157028	606446	366154	711391	422401	686733	109294	89879.9	115923	99505.2	93568.9	76807.4
3.36_269.0899n	268.083	3.36088	neg	zaprinast	HMDB0259987	44292			135399235	37762-06-4	Organoheterocyclic compounds	Triazolopyrimidines	Unclassified	*	38.3	0	M-H, 2M-H, M-H2O-H	C13H11N5O2	-5.14615	3.83903	0.0326757	0.0769886	-2.18473	0.219954	125858	572200	168328	81362.9	156013	89009.3	169811	90622.2	250490	1.09032e+06	285015	1.17258e+06	416524	218263
0.70_234.0852n	235.092	0.697183	pos	Serylglutamic acid	HMDB0029038	85931			7023503	6403-16-3	Organic acids and derivatives	Carboxylic acids and derivatives	Amino acids, peptides, and analogues	***	62.8	41.1	M+H, M+K, M+Na	C8H14N2O6	0.0825963	3.72834	1.30872e-07	2.13379e-05	1.45007	2.73222	447264	163700	474784	430498	415959	486877	369865	505601	177877	171777	177385	145548	165071	144540
0.69_575.1936m/z	575.194	0.694767	neg	Columbianetin acetate	HMDB0250409				5316020		Phenylpropanoids and polyketides	Coumarins and derivatives	Furanocoumarins	*	41	12.5	2M-H	C16H16O5	2.32225	3.67731	4.70955e-07	4.48187e-05	2.61301	6.11779	336657	55029.2	278400	315243	302549	385679	313110	424963	81065.7	42105.7	82207.5	43811.3	54498.2	26486.8
8.71_457.2807m/z	457.281	8.70548	neg	3-O-alpha-L-rhamnopyranosyl-3-hydroxyoctanoyl-3-hydroxydecanoic acid			LMFA13030010		101354481		Lipids and lipid-like molecules	Fatty Acyls	Fatty acyl glycosides	*	55.2	77.9	M-H2O-H	C24H44O9	0.00737864	3.63788	1.03589e-05	0.000254854	-0.637643	0.642762	514275	800102	445282	500770	462817	591786	507864	577133	734698	842319	766563	787864	764263	904905
0.77_339.0345m/z	339.035	0.7742	neg	2,3,4-Trihydroxybenzoic acid	HMDB0059964	325930			11874	610-02-6	Benzenoids	Benzene and substituted derivatives	Benzoic acids and derivatives	*	39.2	1.2	2M-H	C7H6O5	-3.63653	3.51923	0.000278817	0.00239669	0.621594	1.53857	848642	551577	665891	800103	767680	946427	970718	941031	595552	484792	591226	606178	524635	507076
4.37_436.1611m/z	436.161	4.37343	neg	Tryptophol [xylosyl-(1->6)-glucoside]	HMDB0040825	95287			131752948	149817-65-2	Organic oxygen compounds	Organooxygen compounds	Carbohydrates and carbohydrate conjugates	*	54.9	77.6	M-H2O-H	C21H29NO10	-0.495965	3.46516	7.87817e-05	0.00101608	1.37494	2.59357	445871	171914	365676	346569	610013	489250	477245	386473	183082	198023	187628	153991	195791	112966
1.92_246.1214n	245.114	1.9223	neg	Glutamylvaline	HMDB0028832	23993			6992567	5879-06-1	Organic acids and derivatives	Carboxylic acids and derivatives	Amino acids, peptides, and analogues	***	63.7	30.6	M-H, 2M-H, M-H2O-H	C10H18N2O5	-0.854654	3.44953	0.00253653	0.0114558	0.569319	1.48382	937935	632107	828749	872054	1.08204e+06	909666	1.0252e+06	909901	754372	543510	900690	573459	537583	483030
0.75_346.1390m/z	346.139	0.746517	pos	CAY10397		63042			2601	78028-01-0	Unclassified	Unclassified	Unclassified	*	37.6	0	M+NH4	C17H16N2O5	-2.13117	3.44193	0.00266183	0.0118424	0.45555	1.37131	1.13404e+06	826979	1.10414e+06	1.27325e+06	971673	1.13897e+06	1.00204e+06	1.31418e+06	657044	746702	755217	921936	1.004e+06	876979
0.71_458.1867m/z	458.187	0.70875	pos	Propylene glycol alginate	HMDB0039860	94406					Organic oxygen compounds	Organooxygen compounds	Carbohydrates and carbohydrate conjugates	*	37.2	5.55	M+NH4	C17H28O13	-0.185746	3.4172	1.55375e-06	8.79894e-05	1.26546	2.40404	424338	176510	352804	385800	394612	506276	431585	474950	195467	194445	186027	161254	164850	157017
0.70_501.1442n	519.178	0.697183	pos	Monohydroxydiacetyltaxine	HMDB0254859				129848971		Benzenoids	Phenol esters	Unclassified	*	36.1	5.19	M+H-H2O, M+NH4	C28H23NO8	3.7498	3.40177	0.000668126	0.00443295	-1.45477	0.364814	157765	432454	286909	263367	98843.7	67322.5	164651	65498.2	330057	395557	328901	536877	551700	451632
0.72_292.1250m/z	292.125	0.721233	pos	5-Amino-1-[(2R,3R,4S,5R)-3,4-dihydroxy-5-(hydroxymethyl)oxolan-2-yl]oxyimidazole-4-carboxamide	HMDB0257644						Organic oxygen compounds	Organooxygen compounds	Carbohydrates and carbohydrate conjugates	*	45.4	33.3	M+NH4	C9H14N4O6	-0.475949	3.39973	0.000105949	0.00124043	-1.60073	0.32971	130903	397024	309138	181244	73658	36921.3	142129	42325.4	397670	366950	389464	407855	415634	404570
0.69_366.1321n	367.139	0.685267	pos	7-beta-D-Glucopyranosyloxybutylidenephthalide	HMDB0034752	90178			131751617	240823-19-2	Organic oxygen compounds	Organooxygen compounds	Carbohydrates and carbohydrate conjugates	*	37.1	0	M+Na, M+K, M+H	C18H22O8	1.7087	3.3834	0.00217344	0.0102141	-2.11826	0.230325	89024.6	386518	218404	87163.9	104312	35939.1	71705.2	16623.8	462020	535430	324689	222853	193706	580412
0.71_707.2215m/z	707.221	0.70875	pos	Apigenin 7-rhamnoside-4'-rutinoside			LMPK12110367				Lipids and lipid-like molecules	Polyketides	Flavonoids	*	46.3	54.5	M+H-H2O	C33H40O18	4.57304	3.3697	0.000628864	0.00424424	0.982665	1.97611	545888	276243	407577	464683	532603	718117	452446	699900	252157	255043	267316	279592	319675	283677
1.08_241.1547m/z	241.155	1.07807	pos	Cerulenin	HMDB0015168			C12058			Organoheterocyclic compounds	Epoxides	Oxirane carboxylic acids and derivatives	*	42.8	16.9	M+NH4	C12H17NO3	0.0152459	3.36846	7.9547e-05	0.00102451	-0.464558	0.724693	673261	929029	720287	820742	605428	643722	594608	654778	859424	940040	924945	986124	975821	887816
1.05_346.1390m/z	346.139	1.05102	pos	Dhlnl	HMDB0246853				73069397		Organic acids and derivatives	Carboxylic acids and derivatives	Amino acids, peptides, and analogues	*	44.4	33.2	M+K	C12H25N3O6	4.84579	3.31283	0.000728778	0.00470154	0.35829	1.28191	1.21532e+06	948054	1.16743e+06	1.26527e+06	1.11645e+06	1.19698e+06	1.20019e+06	1.34557e+06	851402	871913	862955	931810	1.06417e+06	1.10607e+06
0.73_373.0303m/z	373.03	0.733783	neg	Fluorodifen		68807		C11064	27295	15457-05-3	Unclassified	Unclassified	Unclassified	*	37	0	M+FA-H	C13H7F3N2O5	4.27764	3.27569	2.69129e-06	0.000116043	-1.20906	0.432549	176043	406989	212337	141832	232983	129111	200751	139243	424266	435231	405350	346096	376058	454934
0.77_301.0424m/z	301.042	0.7742	neg	uric acid lactate	HMDB0259719				129680664		Organoheterocyclic compounds	Imidazopyrimidines	Purines and purine derivatives	*	43.5	21.5	M+FA-H	C8H8N4O6	-0.820924	3.27558	2.1939e-05	0.000424092	1.55526	2.93887	360896	122801	238107	381012	312853	426513	363016	443875	153327	112196	133936	123596	108969	104781
0.69_203.1503m/z	203.15	0.685267	pos	Symmetric dimethylarginine	HMDB0003334	44873			169148	30344-00-4	Organic acids and derivatives	Carboxylic acids and derivatives	Amino acids, peptides, and analogues	***	70.3	77.7	M+H	C8H18N4O2	0.174809	3.24185	0.000258679	0.00227217	0.650412	1.56962	649774	413970	775910	673100	625104	597464	601549	625519	472101	384250	543470	369865	394525	319608
0.70_462.1817m/z	462.182	0.697183	pos	2-Tert-Butyl-5-phenyl 4-[(4-piperidin-1-ylphenyl)amino]isothiazol-3(2H)-one 1,1-dioxide	HMDB0248756						Organoheterocyclic compounds	Piperidines	Phenylpiperidines	*	37	2.46	M+Na	C24H29N3O3S	-1.03694	3.19968	9.53992e-06	0.000242386	1.01199	2.0167	433524	214967	429784	345384	396828	507513	412884	508750	229116	220417	211556	224074	200067	204572
2.61_219.1108n	220.118	2.61003	pos	Pantothenic acid	HMDB0000210	241		C00864	6613	79-83-4	Organic oxygen compounds	Organooxygen compounds	Alcohols and polyols	***	51.4	38.6	M+H, M+K, M+Na, M+H-H2O	C9H17NO5	0.454504	3.19912	0.000232181	0.00211912	1.18844	2.27906	425257	186593	404393	538770	323660	421174	338271	525274	121327	151218	157368	239861	251346	198438
0.69_507.1567m/z	507.157	0.694767	neg	2'-Fluoro-2',3'-dideoxyinosine	HMDB0245537				135455575		Nucleosides, nucleotides, and analogues	Purine nucleosides	Purine 2',3'-dideoxyribonucleosides	*	43.8	23.8	2M-H	C10H11FN4O3	1.94715	3.18946	0.000113048	0.00130241	1.95705	3.88267	311938	80341.3	285089	175969	423214	350089	362438	274831	112522	86032.9	128439	58590.9	55529.3	40933.4
1.15_383.1225m/z	383.122	1.14738	neg	Enprofylline	HMDB0014962	85437			1676	41078-02-8	Organoheterocyclic compounds	Imidazopyrimidines	Purines and purine derivatives	*	38.1	0	2M-H	C8H8N4O2	0.740295	3.18506	0.0200976	0.053444	-0.736127	0.600349	501099	834680	656846	664395	464399	251243	414148	555566	1.15793e+06	560304	973534	592760	697971	1.02558e+06
1.34_561.1315m/z	561.131	1.33682	neg	b-D-Glucuronopyranosyl-(1->3)-a-D-galacturonopyranosyl-(1->2)-L-rhamnose	HMDB0039728	94282			75069229		Organic oxygen compounds	Organooxygen compounds	Carbohydrates and carbohydrate conjugates	***	54	49.7	M+FA-H	C18H28O17	1.15839	3.1696	3.53549e-07	3.74514e-05	1.12913	2.18727	392559	179475	350117	457739	385618	353245	388785	419849	170042	204900	172061	156324	189634	183889
11.14_593.2732m/z	593.273	11.1436	neg	PI(18:3(6Z,9Z,12Z)/0:0)			LMGP06050016				Lipids and lipid-like molecules	Glycerophospholipids	Glycerophosphoinositols	*	42.1	16.5	M-H	C27H47O12P	0.000481384	3.11722	0.0266482	0.0661088	0.379008	1.30045	1.34946e+06	1.03769e+06	892286	1.41101e+06	1.29218e+06	1.70567e+06	1.36967e+06	1.42594e+06	1.23701e+06	1.01523e+06	1.13554e+06	884849	1.01341e+06	940089
0.71_693.2181m/z	693.218	0.707183	neg	Profluralin		72813		C19065	33500	26399-36-0	Unclassified	Unclassified	Unclassified	*	37	0	2M-H	C14H16F3N3O4	9.74459	3.09271	0.000173224	0.00174555	-2.68669	0.155319	40788.8	262613	105500	110408	1.98601e-06	1.98601e-06	28824	1.98601e-06	281934	135422	263047	335512	340165	219597
3.37_292.0793m/z	292.079	3.37198	pos	Heptulose	HMDB0302552				124823		Organic oxygen compounds	Organooxygen compounds	Carbohydrates and carbohydrate conjugates	*	45.8	35.5	M+NH4	C7H15O9P	0.444093	3.05318	0.0373772	0.084892	-2.04927	0.241607	91619.6	379209	125353	59530.8	111208	69484.5	114260	69881.3	156271	722640	188858	779860	276971	150655
1.25_313.0176m/z	313.018	1.24662	neg	Oxonic Acid	HMDB0255998	320732			4604		Organoheterocyclic compounds	Triazines	Triazinones	*	41.1	9.86	2M-H	C4H3N3O4	0.682991	3.04406	0.000421854	0.00321396	1.99987	3.99965	296368	74098.3	131082	357566	241974	393118	257063	397402	83875.8	66335.6	84854.6	71996.3	74958.5	62569.2
0.67_189.1346m/z	189.135	0.673467	pos	Homo-L-arginine	HMDB0000670	5640		C01924	9085	156-86-5	Organic acids and derivatives	Carboxylic acids and derivatives	Amino acids, peptides, and analogues	***	61.3	45.6	M+H	C7H16N4O2	-0.00331181	2.97893	5.34779e-05	0.000791529	0.68002	1.60216	508500	317384	607197	472429	541831	474307	465514	489723	355022	313212	378852	276775	306531	273912
1.06_424.0463n	405.028	1.05887	neg	Quercetin 7,3',4'-trimethyl ether 3-sulfate		51071	LMPK12112657		44259630		Lipids and lipid-like molecules	Polyketides	Flavonoids	*	41.3	18	M-H2O-H, M-H	C18H16O10S	-0.394108	2.91116	0.0220078	0.0570981	-0.203759	0.868285	1.77105e+06	2.03971e+06	1.5958e+06	1.72414e+06	1.92665e+06	1.80855e+06	1.77033e+06	1.80085e+06	2.33146e+06	2.00715e+06	2.16672e+06	2.06567e+06	1.98846e+06	1.67882e+06
0.70_221.1860m/z	221.186	0.697183	pos	Tridecanal	HMDB0030928	75351	LMFA06000074		25311	10486-19-8	Lipids and lipid-like molecules	Fatty Acyls	Fatty aldehydes	*	37.3	0	M+Na	C13H26O	-8.21652	2.90421	0.0125276	0.0376205	-0.993213	0.502358	250091	497835	419563	84823.8	386864	127524	421544	60228.3	503002	586764	630468	449539	426725	390511
3.78_260.1371n	259.13	3.77622	neg	gamma-Glutamylleucine	HMDB0011171	23750			151023	2566-39-4	Organic acids and derivatives	Carboxylic acids and derivatives	Amino acids, peptides, and analogues	***	62.8	80.3	M-H, 2M-H, M-H2O-H	C11H20N2O5	-0.537626	2.88397	0.00533491	0.0197973	0.651578	1.57088	622745	396430	549753	521359	769753	582349	753845	559413	503881	345837	569526	329763	331420	298152
0.68_496.1785m/z	496.178	0.682967	neg	(2S)-2-((3-((4-(4-Fluorophenoxy)phenyl)methylcarbamoyl)-4-methoxy-phenyl)methyl)butanoic acid	HMDB0259671				9955469		Benzenoids	Benzene and substituted derivatives	Benzoic acids and derivatives	*	37.9	0	M+FA-H	C26H26FNO5	1.75803	2.83568	0.0175308	0.048383	0.477251	1.39209	894543	642591	780182	996576	1.20541e+06	856053	728912	800130	493330	867594	595207	591167	655229	653018
0.77_461.2129m/z	461.213	0.773117	pos	Dathf	HMDB0250875				1773		Organic acids and derivatives	Carboxylic acids and derivatives	Amino acids, peptides, and analogues	*	39.7	10.4	M+NH4	C21H25N5O6	-3.11906	2.82562	0.0020679	0.00987766	1.10226	2.1469	385495	179559	327344	529665	283009	492803	329468	350680	233951	277044	87985.2	121868	169959	186545
1.21_279.0096m/z	279.01	1.21147	neg	Endothion	HMDB0251802	72741		C18982	17717	2778-04-3	Organoheterocyclic compounds	Pyrans	Pyranones and derivatives	*	39.6	5.28	M-H	C9H13O6PS	-0.473193	2.82549	1.33839e-05	0.000302274	0.731453	1.66031	432934	260755	418526	440273	385628	408232	449703	495245	312259	282858	267741	207897	228617	265158
0.63_158.9778m/z	158.978	0.63275	neg	Allitridin	HMDB0031154	313764			16315	2050-87-5	Organosulfur compounds	Organic trisulfides	Unclassified	*	37.7	0	M-H2O-H	C6H10S3	6.52057	2.78086	0.000610127	0.00415615	0.182055	1.1345	1.54509e+06	1.36192e+06	1.47001e+06	1.60412e+06	1.55965e+06	1.5525e+06	1.51319e+06	1.57107e+06	1.48349e+06	1.28509e+06	1.41959e+06	1.33214e+06	1.36476e+06	1.28642e+06
0.91_347.0232m/z	347.023	0.909117	neg	Dehydroascorbic acid	HMDB0001264	342		C05422	440667	490-83-5	Organoheterocyclic compounds	Lactones	Gamma butyrolactones	**	49.2	0	2M-H	C6H6O6	-6.93245	2.77711	0.00248184	0.0112755	1.38235	2.60694	334343	128251	114057	389397	328628	411355	378011	384610	159943	71029.3	217029	153554	101358	66595.2
4.30_563.1405m/z	563.14	4.29755	neg	(2R)-Naringenin 8-C-alpha-L-rhamnopyranosyl-(1->2)-beta-D-glucopyranoside	HMDB0302090						Phenylpropanoids and polyketides	Flavonoids	Flavonoid glycosides	***	68.1	72.6	M-H2O-H	C26H30O15	-0.232465	2.72987	0.0121991	0.036928	-3.55051	0.085347	18918.3	221663	11646.6	17071.9	21577.5	16868.9	14510.8	31833.9	40708.2	363881	53402.7	442535	245764	183687
9.28_564.3412n	565.348	9.27913	pos	PG(22:2(13Z,16Z)/0:0)		80015	LMGP04050027		52927450		Lipids and lipid-like molecules	Glycerophospholipids	Glycerophosphoglycerols	*	47.2	41.6	M+H, M+Na	C28H53O9P	-2.77797	2.72579	7.8296e-07	5.99447e-05	1.75968	3.38624	221897	65529.2	179655	202400	242159	264898	208640	233632	79690.4	81709.7	83160.4	48425.4	52459	47730.2
1.30_324.0723m/z	324.072	1.30195	neg	Dihyroxy-1H-indole glucuronide I	HMDB0059997				124202061		Organic oxygen compounds	Organooxygen compounds	Carbohydrates and carbohydrate conjugates	***	53.9	44.4	M-H	C14H15NO8	-0.568909	2.7118	4.7459e-05	0.000734633	-0.826737	0.563803	208511	369830	133275	180292	195525	272282	225101	244591	311845	372435	371197	397166	374642	391693
0.85_331.0505m/z	331.051	0.854067	neg	4-(2,6-Dioxo-1-propyl-3,7-dihydropurin-8-yl)benzenesulfonic acid	HMDB0256891						Organoheterocyclic compounds	Imidazopyrimidines	Purines and purine derivatives	*	40	17.1	M-H2O-H	C14H14N4O5S	-0.358922	2.68966	0.000381368	0.0029876	-1.313	0.402484	115500	286969	217212	188210	81345.5	41707.1	119812	44717.4	275022	238322	278141	309255	329434	291642
1.92_268.1034n	267.096	1.9223	neg	2-p-Tolyl-5,6,7,8-tetrahydrobenzo[d]imidazo[2,1-b]thiazole		69104		C11571	443278		Unclassified	Unclassified	Unclassified	*	38.1	0	M-H, 2M-H, M+FA-H	C16H16N2S	0.0846186	2.68413	0.00166067	0.0083256	0.595061	1.51054	536911	355444	472652	504447	611896	513112	593319	526039	420866	309542	505590	323452	299066	274146
1.06_192.0270n	215.016	1.06365	pos	(1R,2R)-Isocitric acid	HMDB0033717			C04617	439238	30810-51-6	Organic acids and derivatives	Carboxylic acids and derivatives	Tricarboxylic acids and derivatives	**	57.4	4.03	M+Na, M+K	C6H8O7	-0.119624	2.61884	0.0194598	0.0521707	0.206816	1.15414	1.58012e+06	1.36909e+06	1.41806e+06	1.4336e+06	1.57126e+06	1.78965e+06	1.57689e+06	1.69124e+06	1.33013e+06	1.31095e+06	1.45686e+06	1.50632e+06	1.42599e+06	1.18427e+06
0.72_523.1148m/z	523.115	0.720717	neg	5-Fluorouridine	HMDB0060396	71273		C16633	9427	316-46-1	Nucleosides, nucleotides, and analogues	Pyrimidine nucleosides	Unclassified	*	38	0.927	2M-H	C9H11FN2O6	3.60417	2.6145	2.86265e-06	0.000120391	-3.16396	0.111572	18364.5	164598	46169.7	29242.1	11691.4	1.98601e-06	23083.9	1.98601e-06	166076	122134	173560	206904	190588	128328
0.91_653.1162m/z	653.116	0.909117	neg	Prodelphinidin A1	HMDB0036336	91480			14521015		Phenylpropanoids and polyketides	Flavonoids	Biflavonoids and polyflavonoids	*	36.8	0.0193	M+FA-H	C30H24O14	2.23229	2.59257	8.37369e-06	0.000222858	2.06252	4.17714	190841	45686.9	144628	188624	161265	236870	167876	245782	44319.8	28547.3	42881.6	51421.2	54590.7	52361.2
1.08_208.0606m/z	208.061	1.07807	pos	6-Formylumbelliferone	HMDB0039147	93744			14213968		Phenylpropanoids and polyketides	Coumarins and derivatives	Hydroxycoumarins	*	52.7	67.8	M+NH4	C10H6O4	0.824913	2.5679	9.53241e-06	0.000242386	-1.40142	0.378557	89116.9	235413	90364.2	111130	97529.1	75051.8	85556.3	75070.4	284560	230427	287867	190018	213813	205790
1.32_173.1164n	196.106	1.32433	pos	5-[(1-Iminoethyl)amino]-2-aminopentanoic acid	HMDB0246210						Organic acids and derivatives	Carboxylic acids and derivatives	Amino acids, peptides, and analogues	*	46.7	36.5	M+Na, M+K, M+H	C7H15N3O2	0.00918148	2.55698	2.80707e-07	3.34416e-05	1.25595	2.38824	236115	98865.7	204134	230080	273691	256666	227397	224722	113252	99011.1	112886	88494.6	97379.4	82171.4
1.05_268.0815m/z	268.082	1.05102	pos	Diacetyl benzene-1,2-dicarboxylate	HMDB0257835				22178470		Organic acids and derivatives	Carboxylic acids and derivatives	Tetracarboxylic acids and derivatives	*	39.4	2.52	M+NH4	C12H10O6	-0.194787	2.55062	5.9647e-06	0.000186635	-2.59698	0.165284	27300.1	165171	25290.9	14400.4	29891.6	36901.1	33291	24025.9	111390	183911	122907	188232	180245	204342
1.05_101.0234m/z	101.023	1.04568	neg	Succinic acid semialdehyde	HMDB0001259	6114	LMFA06000118	C00232	1112	692-29-5	Lipids and lipid-like molecules	Fatty Acyls	Fatty acids and conjugates	*	44.2	32	M-H	C4H6O3	-9.5425	2.51452	2.85692e-06	0.000120391	0.940635	1.91937	284849	148407	225993	288880	267448	323849	293659	309266	154449	146250	162199	140326	139670	147550
12.25_256.2635m/z	256.263	12.2518	pos	(Z)-11-Hexadecenal	HMDB0243751		LMFA06000260		62073		Lipids and lipid-like molecules	Fatty Acyls	Fatty aldehydes	**	53.3	3.82	M+NH4	C16H30O	-0.0589645	2.50374	0.00196859	0.00949918	0.121869	1.08814	1.87999e+06	1.72771e+06	1.95241e+06	1.84922e+06	1.80538e+06	1.83615e+06	1.82995e+06	2.00685e+06	1.67728e+06	1.69435e+06	1.75053e+06	1.71259e+06	1.74638e+06	1.78511e+06
1.06_437.0934m/z	437.093	1.05887	neg	o-Raffinose	HMDB0259538						Organic oxygen compounds	Organooxygen compounds	Ethers	*	40.9	12.1	M-H	C16H22O14	-0.670844	2.49993	0.000383867	0.00300133	0.986787	1.98177	294941	148827	278216	273191	394740	276011	269483	278008	178661	209636	177169	103286	137015	87197.6
0.72_256.0590m/z	256.059	0.720717	neg	Avenin	HMDB0248738	338418			95924		Organic acids and derivatives	Organic phosphoric acids and derivatives	Phosphate esters	*	39.4	0.497	M+FA-H	C6H14NO5P	-0.675796	2.49588	3.13577e-05	0.000553595	1.54956	2.92728	210629	71953.9	166039	154828	282074	231982	220411	208438	80547.4	58040.5	87072.4	65415.5	68813.7	71833.5
0.75_247.0932m/z	247.093	0.747467	neg	Alanylhydroxyproline	HMDB0028688					76400-25-4	Organic acids and derivatives	Carboxylic acids and derivatives	Amino acids, peptides, and analogues	***	71.5	62.4	M+FA-H	C8H14N2O4	-1.69717	2.49413	0.000181158	0.00179628	0.8451	1.79639	319443	177825	337442	273793	393586	298388	324674	288777	231548	184772	222941	148770	136065	142855
0.70_209.0591m/z	209.059	0.697183	pos	2,4-Thiazolidinedicarboxylic acid, 2-methyl-	HMDB0244750				98342		Organic acids and derivatives	Carboxylic acids and derivatives	Amino acids, peptides, and analogues	**	49.9	16.9	M+NH4	C6H9NO4S	0.296275	2.47929	0.000213846	0.00201717	-2.53824	0.172153	29445.3	171042	64428.5	58604.1	18906.9	6047.63	5921.61	22763.4	108959	133612	120753	214965	234574	213391
4.39_316.0412m/z	316.041	4.39138	neg	isoxicam	HMDB0253714	44108			54677972	34552-84-6	Organoheterocyclic compounds	Benzothiazines	Unclassified	*	37.8	3.87	M-H2O-H	C14H13N3O5S	4.32818	2.47541	3.26557e-05	0.000567172	0.636951	1.55504	372608	239613	384311	411865	357227	376298	338692	367256	275120	182258	231125	209178	270772	269226
3.58_206.1004m/z	206.1	3.57523	pos	(Z)-1-(Methylthio)-5-phenyl-1-penten-3-yne	HMDB0032688	88626			131751283		Benzenoids	Benzene and substituted derivatives	Unclassified	*	42.8	30.3	M+NH4	C12H12S	3.18462	2.47333	8.80302e-06	0.00023021	0.555085	1.46926	416049	283170	375945	412852	452619	422340	398392	434145	276648	244405	318626	301117	300958	257263
3.73_518.2362n	501.233	3.7348	pos	6S,9R-Dihydroxy-4,7E-megastigmadien-3-one 9-[apiosyl-(1->6)-glucoside]	HMDB0029773	86480			131750896		Lipids and lipid-like molecules	Fatty Acyls	Fatty acyl glycosides	*	36.3	4.81	M+H-H2O, M+H	C24H38O12	-0.207691	2.46055	0.000106858	0.00124598	-0.513877	0.700338	328181	468604	331459	380770	340235	310022	307649	298950	524831	398151	496529	431549	464318	496243
10.64_295.2512n	318.24	10.6394	pos	(4E,8E,10E-d18:3)sphingosine		53913	LMSP01080013		42608349		Lipids and lipid-like molecules	Sphingolipids	Sphingoid bases	*	45.6	30.4	M+Na, M+K, M+H	C18H33NO2	0.176377	2.45348	0.00962311	0.0307752	0.117953	1.08519	2.09812e+06	1.9334e+06	2.2981e+06	2.02438e+06	2.03876e+06	2.06377e+06	2.00336e+06	2.16032e+06	1.86711e+06	1.90861e+06	1.88709e+06	2.02271e+06	1.93982e+06	1.97507e+06
4.41_460.1577m/z	460.158	4.4066	pos	4-(7-(((1R)-1-((3-Chloro-2-thienyl)methyl)propyl)amino)-3H-imidazo(4,5-b)pyridin-3-yl)-N-ethyl-2,3-dihydroxycyclopentanecarboxamide, (1S,2R,3S,4R)-	HMDB0248352				22463311		Organoheterocyclic compounds	Imidazopyridines	Unclassified	*	44.3	54.4	M+H-H2O	C22H28ClN5O3S	1.7788	2.43898	1.47981e-05	0.000324691	1.55363	2.93555	197886	67410.3	171506	162856	246372	242327	194194	170062	66332.6	84935.9	69566.9	62704.2	82145.2	38777.2
0.70_163.1158m/z	163.116	0.697183	pos	(S1)-Methoxy-3-heptanethiol	HMDB0032380	88407			12009861	400052-49-5	Organic oxygen compounds	Organooxygen compounds	Ethers	*	37.1	0	M+H	C8H18OS	4.29231	2.43625	0.00107344	0.00614162	1.59748	3.02614	217773	71963.8	160472	289981	141954	249217	148543	316469	51078.2	60807.5	64157.5	83323.2	88324.9	84091.4
1.06_381.0297m/z	381.03	1.05887	neg	2-carboxy-L-xylonolactone	HMDB0304063				90658445		Organic oxygen compounds	Organooxygen compounds	Carbohydrates and carbohydrate conjugates	***	60	49	2M-H	C6H7O7-	-3.68663	2.4057	5.05566e-06	0.000167925	0.693212	1.61688	327251	202397	303625	319701	331702	349102	334528	324847	260110	206308	179907	200857	195950	171248
0.68_473.1616m/z	473.162	0.682967	neg	N-(1-Deoxy-1-fructosyl)glycine	HMDB0037848	92656			131752250	60644-20-4	Organic oxygen compounds	Organooxygen compounds	Carbohydrates and carbohydrate conjugates	*	37.8	0.71	2M-H	C8H15NO7	-1.74449	2.38528	0.0014607	0.00765725	0.727013	1.65521	357298	215863	389312	400331	440121	365292	266445	282285	197141	250476	171949	173608	236665	265337
1.06_233.0299m/z	233.03	1.05887	neg	Acetyl citrate	HMDB0059808				54454045		Organic acids and derivatives	Carboxylic acids and derivatives	Tetracarboxylic acids and derivatives	*	46.5	37.7	M-H	C8H10O8	-1.60599	2.37741	0.00387084	0.015638	0.718575	1.64556	391836	238118	213224	389067	403464	513547	381102	450612	248147	240980	235136	241878	239320	223244
1.05_459.1970m/z	459.197	1.05102	pos	Fluprostenol	HMDB0252405	45705			3391		Lipids and lipid-like molecules	Fatty Acyls	Eicosanoids	*	39.8	7.97	M+H	C23H29F3O6	-4.14357	2.35633	7.81403e-07	5.99447e-05	0.955273	1.93895	240947	124267	219237	234930	214075	256251	244793	276399	133658	117331	144610	120598	111599	117806
0.66_176.1223m/z	176.122	0.661933	pos	4-(Dimethylamino)butyl carbamimidothioate	HMDB0246305				5227		Organosulfur compounds	Isothioureas	Unclassified	*	37.4	0	M+H	C7H17N3S	3.95234	2.33048	0.000494547	0.003599	-0.594773	0.662149	259643	392122	350045	210247	289554	217156	286087	204768	420558	402700	391645	360151	360503	417175
9.25_459.2963m/z	459.296	9.25197	neg	oscr#29			LMFA13040068		86289789		Lipids and lipid-like molecules	Fatty Acyls	Fatty acyl glycosides	*	53.8	70.3	M+FA-H	C23H42O6	-0.183899	2.3263	0.000545438	0.00385256	-1.16611	0.445621	102484	229981	98104.6	108450	90378.9	109365	95363.6	113243	176090	185826	166373	263555	272324	315717
9.67_611.2838m/z	611.284	9.66925	neg	Naematolone	HMDB0035781	91020			20839779	92121-62-5	Lipids and lipid-like molecules	Prenol lipids	Sesquiterpenoids	*	38.4	0	2M-H	C17H22O5	-3.89736	2.31653	6.11339e-06	0.000188717	4.26179	19.1834	122311	6375.9	90803.9	160270	109334	120565	89588.1	163307	4907.89	4667.57	4376.36	4795.41	5235.28	14272.9
4.31_564.1483n	565.156	4.31468	pos	Isovitexin 2''-O-arabinoside	HMDB0037569				14427342		Phenylpropanoids and polyketides	Flavonoids	Flavonoid glycosides	***	60.3	69.8	M+H, M+Na	C26H28O14	0.6822	2.31202	0.0148661	0.0426948	-3.57726	0.0837793	13505.2	161199	9745.11	14891.4	12395.9	11067.8	9384.93	23545.9	27290.4	264869	33853.2	335014	168795	137375
1.04_210.0761m/z	210.076	1.03877	pos	Pretyrosine	HMDB0304809			C00826	439319		Organic acids and derivatives	Carboxylic acids and derivatives	Amino acids, peptides, and analogues	***	65.2	59.9	M+H-H2O	C10H13NO5	-0.0842031	2.29735	1.23068e-06	7.58353e-05	-1.57693	0.335194	55404.5	165291	39046.4	47440.5	54252.6	69280.8	71607.8	50798.9	133303	172580	145378	186264	191695	162524
1.21_459.1354m/z	459.135	1.21147	neg	a-L-Arabinofuranosyl-(1->3)-[a-L-arabinofuranosyl-(1r5)]-L-arabinose	HMDB0041223	95642			131753073		Organic oxygen compounds	Organooxygen compounds	Carbohydrates and carbohydrate conjugates	*	38.4	10	M+FA-H	C15H26O13	-0.449268	2.28428	0.000179011	0.00178281	0.648073	1.56707	340669	217392	242612	338687	355205	378239	371164	358109	230883	199525	238123	208763	222483	204575
0.69_233.0774m/z	233.077	0.694767	neg	H-Hyp-gly-OH	HMDB0253018				559549		Organic acids and derivatives	Carboxylic acids and derivatives	Amino acids, peptides, and analogues	***	65	54.3	M+FA-H	C7H12N2O4	-2.49553	2.26567	5.69145e-08	1.56011e-05	1.4985	2.82549	163086	57719.4	162977	150495	160956	162006	168333	173745	74642.3	53239.1	81795.6	45562.8	46666.1	44410.3
0.77_471.1616m/z	471.162	0.7742	neg	gamma-Secretase Inhibitor XXI	HMDB0250423				22312320		Organic acids and derivatives	Carboxylic acids and derivatives	Amino acids, peptides, and analogues	*	38.7	10.7	M-H2O-H	C27H24F2N4O3	-4.40363	2.21551	2.72746e-05	0.00050117	1.16275	2.23884	197680	88295.7	156234	221623	159611	208526	192886	247200	90337.2	81212.4	85709.5	102577	94731.2	75207.2
0.69_560.1516m/z	560.152	0.694767	neg	Pelargonidin 3-rutinoside	HMDB0303787		LMPK12010021	C12644	443917		Phenylpropanoids and polyketides	Flavonoids	Flavonoid glycosides	*	36.8	4.38	M-H2O-H	C27H31O14+	-3.33235	2.20721	0.00581004	0.021117	-0.431289	0.741599	379845	512197	419823	386638	466664	316822	412367	276754	576572	517123	532697	453767	426589	566433
4.37_504.1486m/z	504.149	4.37343	neg	Lilly 117018	HMDB0254240	341487			104946		Organic oxygen compounds	Organooxygen compounds	Carbonyl compounds	*	45.7	39.8	M+FA-H	C27H25NO4S	-0.100614	2.15804	7.6334e-05	0.000993328	1.39216	2.62471	171580	65371.1	141980	134538	236350	186391	182688	147534	68010.3	73266.4	72391.5	60794	76520	41244.5
0.73_300.0483m/z	300.048	0.733783	neg	N-Acetyl-D-Glucosamine 6-Phosphate	HMDB0001062	5975		C00357	440996	18191-20-3	Organic oxygen compounds	Organooxygen compounds	Carbohydrates and carbohydrate conjugates	***	73	87.6	M-H	C8H16NO9P	-2.33265	2.15224	0.000826023	0.00511352	-1.26271	0.416759	81892.9	196499	117222	53972.6	130898	62690.4	90329.6	36244.5	247255	246434	183703	146292	143540	211773
3.72_239.0791n	238.072	3.71888	neg	(3s)-3-(Benzyloxy)-L-Aspartic Acid	HMDB0250058				4133412		Organic acids and derivatives	Carboxylic acids and derivatives	Amino acids, peptides, and analogues	*	43.5	20	M-H, 2M-H, M-H2O-H	C11H13NO5	-1.34241	2.13822	0.0134171	0.0394946	-2.41592	0.187386	28930.8	154392	33813	16589.3	40642.6	23029.4	41053.9	18456.6	72027.3	265607	86505.1	300314	125533	76363.5
0.64_286.0503n	287.058	0.636217	pos	Demoxepam		314189			13756		Unclassified	Unclassified	Unclassified	*	39.6	16.3	M+H-H2O, M+H	C15H11ClN2O2	-2.24977	2.12262	5.26189e-06	0.000170964	1.63051	3.09623	142602	46056.7	110072	123200	144293	171990	148794	157264	67495.3	51133.4	54913.4	31407.4	42576.1	28814.6
0.80_487.1303m/z	487.13	0.802733	neg	Pseudouridine	HMDB0000767	5734		C02067	15047	1445-07-4	Nucleosides, nucleotides, and analogues	Nucleoside and nucleotide analogues	Unclassified	**	53.9	2.54	2M-H	C9H12N2O6	-3.12156	2.11522	0.0206056	0.0543634	1.18288	2.27029	261107	115011	33394.5	270409	297431	353955	331410	280045	162271	80303.1	198110	134147	72032	43201.3
0.71_367.0643m/z	367.064	0.707183	neg	L-gamma-Glutamyl-S-allylthio-L-cysteine	HMDB0038515	93192			131752387		Organic acids and derivatives	Carboxylic acids and derivatives	Amino acids, peptides, and analogues	*	38.3	6.67	M+FA-H	C11H18N2O5S2	1.14269	2.11314	0.0402516	0.0895002	-0.523034	0.695907	355694	511123	499661	220721	518160	251435	424041	220144	581359	461471	626260	518809	452754	426082
3.94_295.1289m/z	295.129	3.94053	pos	gamma-Glutamylphenylalanine	HMDB0000594	5573			111299	7432-24-8	Organic acids and derivatives	Carboxylic acids and derivatives	Amino acids, peptides, and analogues	***	72.1	74.1	M+H	C14H18N2O5	0.251946	2.10963	0.00504344	0.0189917	0.464841	1.38016	429104	310908	435425	435299	474068	416928	418865	394039	368644	285094	428920	308021	252231	222535
1.47_361.1062n	406.104	1.46832	neg	5-Hydroxyomeprazole	HMDB0014010	1636			119560	92340-57-3	Organoheterocyclic compounds	Benzimidazoles	Sulfinylbenzimidazoles	*	37.1	10	M-H, M+FA-H	C17H19N3O4S	-9.55096	2.10928	0.000371571	0.00293409	0.476842	1.39169	362658	260588	355886	362764	366948	367407	362920	360023	318324	233338	319491	232172	252675	207525
1.23_206.9882m/z	206.988	1.22957	neg	Hexafluoroacetylacetone	HMDB0253132	343580			73706		Organic oxygen compounds	Organooxygen compounds	Carbonyl compounds	*	43.5	21.1	M-H	C5H2F6O2	-2.03953	2.1057	5.97865e-07	5.15904e-05	0.665428	1.58604	251434	158529	240681	266663	244266	247839	244953	264201	185032	161437	164370	140791	138247	161301
0.69_285.1193m/z	285.119	0.685267	pos	Glutamylhistidine	HMDB0028821	23863			9921875	21435-29-0	Organic acids and derivatives	Carboxylic acids and derivatives	Amino acids, peptides, and analogues	*	47.7	47.6	M+H	C11H16N4O5	-0.0235865	2.08788	2.1326e-05	0.000414735	0.598501	1.51414	272638	180061	296925	257188	282216	276222	238185	285093	198681	209322	187658	158222	166974	159510
0.69_378.0688m/z	378.069	0.685267	pos	glutamine-betaxanthin	HMDB0304684			C08568			Organic acids and derivatives	Carboxylic acids and derivatives	Amino acids, peptides, and analogues	*	36.4	0.877	M+K	C14H17N3O7	-2.90757	2.07929	0.000229549	0.00211083	-1.79466	0.288239	41578	144248	94673.8	28560.4	45570.3	23769.5	44850.2	12043.9	159110	180564	136091	100707	109880	179138
4.42_699.8629m/z	699.863	4.42427	pos	pppGpp	HMDB0304469						Nucleosides, nucleotides, and analogues	Purine nucleotides	Purine ribonucleotides	*	36.1	0	M+Na	C10H12N5O20P5-6	-3.91287	2.06323	0.00137807	0.00730506	-2.24749	0.21059	27030.7	128357	21841.9	27406.6	23322	20302.4	32875.2	36436.2	46812.3	185124	85201.6	192205	134246	126554
10.31_477.3086n	478.316	10.3089	pos	(5Z)-7-[(1R)-2-[(1E,3S)-3-Hydroxyoct-1-en-1-yl]-5-oxocyclopent-2-en-1-yl]hept-5-enoylcarnitine	HMDB0241797						Lipids and lipid-like molecules	Fatty Acyls	Eicosanoids	*	40.6	6.5	M+H, M+Na	C27H43NO6	-0.94292	2.06023	4.03815e-07	4.11048e-05	1.44871	2.72964	140453	51454.7	135920	143573	135653	162939	117077	147555	32453.9	50464.1	47700.7	60316.8	63731	54062
0.67_104.0343m/z	104.034	0.67065	neg	L-Serine	HMDB0000187	5203		C00065	5951	56-45-1	Organic acids and derivatives	Carboxylic acids and derivatives	Amino acids, peptides, and analogues	***	63.9	62.4	M-H	C3H7NO3	-9.43419	2.05977	8.05338e-06	0.000218419	0.642422	1.56095	253314	162282	250826	240079	265774	247585	268646	246972	180274	158841	198954	147441	157436	130747
3.58_226.0718n	249.061	3.57523	pos	lysine phosphoester	HMDB0254265				76500745		Organic acids and derivatives	Carboxylic acids and derivatives	Amino acids, peptides, and analogues	*	47.2	40.7	M+H, M+Na	C6H15N2O5P	-0.21102	2.05411	1.80622e-05	0.000372907	0.575768	1.49047	278747	187020	267026	260833	311999	263569	262958	306098	181219	159368	192139	196527	211723	181142
9.96_453.1674m/z	453.167	9.96348	pos	Armillaripin	HMDB0030404	86949			21124297	129741-56-6	Lipids and lipid-like molecules	Prenol lipids	Sesquiterpenoids	**	56.7	6.77	M+K	C24H30O6	-0.111684	2.0492	0.00435202	0.017059	0.235392	1.17723	724083	615075	741513	696172	715083	805421	720862	665445	665826	509655	636386	606643	646489	625451
5.01_162.0310n	161.024	5.00957	neg	3 Hydroxycoumarin	HMDB0002149	6512			13650	939-19-5	Phenylpropanoids and polyketides	Coumarins and derivatives	Hydroxycoumarins	***	71	66	M-H, 2M-H	C9H6O3	-4.51818	2.04523	0.0180218	0.0493606	-1.20102	0.434967	91643	210690	88535.2	78772.9	120414	86425.4	94785.7	80924.6	110042	269876	91477.2	343521	280569	168652
1.03_347.0627n	348.07	1.02523	pos	Adenosine 2'-phosphate	HMDB0011617			C00946	53481006		Organic oxygen compounds	Organooxygen compounds	Carbohydrates and carbohydrate conjugates	**	61.7	21.4	M+H, M+Na	C10H14N5O7P	-1.06886	2.04058	0.00110188	0.00626016	0.984523	1.97866	205954	104088	219976	191369	196659	196170	231498	200054	77304.3	72557.4	124033	115521	192822	42288.9
3.72_244.0348n	262.069	3.71728	pos	7-Methoxy-4-(trifluoromethyl)coumarin	HMDB0247269				688586		Phenylpropanoids and polyketides	Coumarins and derivatives	Unclassified	*	40.4	3.7	M+H, M+Na, M+NH4	C11H7F3O3	0.111404	2.03112	0.0089168	0.0291422	-1.96026	0.256983	37972.8	147764	49674.4	24939.5	50635.3	30467.4	47029.6	25090.7	78498.2	237380	97138.1	264510	126706	82351.5
0.63_359.0432m/z	359.043	0.63275	neg	Clorazepate	HMDB0014766	1896		C06921	2809	23887-31-2	Organoheterocyclic compounds	Benzodiazepines	1,4-benzodiazepines	*	37.5	3.23	M+FA-H	C16H11ClN2O3	-2.49902	2.02796	2.87292e-05	0.000519284	1.01785	2.0249	178384	88095.5	153077	169228	169662	163859	195908	218573	119549	85526.7	88306.1	75344.6	95281.2	64566
8.71_480.2700n	481.277	8.70647	pos	Neoandrographolide	HMDB0255516				4662580		Lipids and lipid-like molecules	Prenol lipids	Terpene glycosides	*	46.9	44.2	M+H, M+Na	C26H40O8	-4.86828	1.99825	0.000662619	0.00440915	-0.539276	0.688116	214238	311340	198038	195796	194103	264451	190782	242259	273110	338832	277641	296220	311437	370800
1.06_246.1641m/z	246.164	1.06365	pos	Melperone	HMDB0254429	96326			15387		Organic oxygen compounds	Organooxygen compounds	Carbonyl compounds	*	50.4	60.4	M+H-H2O	C16H22FNO	-4.3929	1.92267	0.0208726	0.0549328	-0.46518	0.72438	286672	395748	311095	261878	334701	278064	286063	248232	344096	517361	362670	495142	376570	278650
11.79_262.2297n	280.264	11.7903	pos	2-(5,8-Tetradecadienyl)cyclobutanone	HMDB0037519	92389			101929256	152245-81-3	Organic oxygen compounds	Organooxygen compounds	Carbonyl compounds	*	49.8	52.8	M+H, M+NH4, M+H-H2O	C18H30O	0.256677	1.91613	0.0129433	0.038521	0.0921943	1.06599	1.64841e+06	1.54636e+06	1.73663e+06	1.59891e+06	1.57034e+06	1.67916e+06	1.59336e+06	1.71206e+06	1.49421e+06	1.51622e+06	1.50979e+06	1.5726e+06	1.59291e+06	1.59246e+06
1.48_156.0899n	179.079	1.48222	pos	(2-Ethylcrotonoyl)urea	HMDB0242468				7214		Organic acids and derivatives	Organic carbonic acids and derivatives	Ureas	*	39	2.67	M+Na, M+K, M+H	C7H12N2O2	0.207348	1.90913	2.49493e-07	3.09138e-05	0.790484	1.72966	179632	103854	171843	162204	188982	196868	174591	183303	111078	116504	105422	95944.8	96732.2	97443.4
0.77_539.1878m/z	539.188	0.7742	neg	Histidylaspartic acid	HMDB0028881	23723			7020094	41658-60-0	Organic acids and derivatives	Carboxylic acids and derivatives	Amino acids, peptides, and analogues	*	41.2	15.7	2M-H	C10H14N4O5	4.20008	1.90801	4.05579e-05	0.000664249	-2.00982	0.248305	26522	106812	35115.7	22500.9	17575.9	23283.4	33203.7	27452.6	64611	92324.6	108055	135206	138216	102461
11.16_788.5450m/z	788.545	11.1623	neg	PS(18:0/18:1(9Z))	HMDB0010163	3888	LMGP03010025	C02737	59720717	124262-93-7	Lipids and lipid-like molecules	Glycerophospholipids	Glycerophosphoserines	*	50.4	68.4	M-H	C42H80NO10P	0.322462	1.90565	0.000824759	0.00510804	-0.201766	0.869485	615901	708351	666434	629797	611576	611439	604571	571588	772968	676423	722451	687055	711302	679907
1.08_359.0232m/z	359.023	1.07635	neg	6-Methylthiopurine ribonucleoside	HMDB0247092				20044223		Nucleosides, nucleotides, and analogues	Purine nucleotides	Purine ribonucleotides	*	38.3	5.49	M-H2O-H	C11H15N4O7PS	3.02817	1.90339	0.000666524	0.00442415	0.49483	1.40915	282399	200403	293955	260928	275200	304386	257770	302151	259453	185665	202650	152985	216214	185450
1.20_136.0386n	137.046	1.20417	pos	Hypoxanthine	HMDB0000157	83		C00262	790	68-94-0	Organoheterocyclic compounds	Imidazopyrimidines	Purines and purine derivatives	***	56.2	32.5	M+H, M+Na	C5H4N4O	0.409439	1.87434	0.000102551	0.00121945	0.780424	1.71764	189025	110049	163881	178728	197068	200439	191572	202460	101318	76791.9	129875	102977	153888	95447.3
1.05_169.0355m/z	169.035	1.05102	pos	Uric acid	HMDB0000289	88		C00366	1175	69-93-2	Organoheterocyclic compounds	Imidazopyrimidines	Purines and purine derivatives	***	70.6	83.1	M+H	C5H4N4O3	-0.721037	1.87188	1.43521e-05	0.000317504	1.23087	2.34709	135460	57714	97317.2	124810	134728	161726	149065	145113	68221.3	52691.8	67587.2	61063.7	46318	50402.2
0.85_360.1501m/z	360.15	0.847117	pos	Sucrose	HMDB0000258	137		C00089	5988	57-50-1	Organic oxygen compounds	Organooxygen compounds	Carbohydrates and carbohydrate conjugates	***	64.2	55.6	M+NH4	C12H22O11	0.261071	1.86184	0.000850726	0.00523621	0.378397	1.2999	375898	289175	314665	358811	368761	420860	376957	415334	260899	296088	270261	312950	315704	279149
0.77_196.0609m/z	196.061	0.7742	neg	Dopamine quinone	HMDB0012219	64470		C17755	162602	50673-96-6	Organic oxygen compounds	Organooxygen compounds	Carbonyl compounds	***	59.9	31	M+FA-H	C8H9NO2	-4.31207	1.85821	5.94055e-09	4.51309e-06	-1.82987	0.281289	27770.9	98727.2	28081.3	19912.5	25950.8	30781.4	32050.8	29848.6	92768.5	84972.9	102105	108691	99387	104438
0.80_173.0210m/z	173.021	0.79905	pos	beta-Glycerophosphoric acid	HMDB0002520	6708		C02979	2526	17181-54-3	Lipids and lipid-like molecules	Glycerophospholipids	Glycerophosphates	***	64.5	64.6	M+H	C3H9O6P	0.256414	1.85334	0.000772056	0.00489328	-0.472263	0.720833	214828	298027	235576	197706	227138	208767	209099	210679	270507	322497	243267	287750	305269	358872
3.29_233.0122m/z	233.012	3.28523	neg	Benzyl sulfate	HMDB0034782	90204			20818		Benzenoids	Benzene and substituted derivatives	Unclassified	*	44.2	26.3	M+FA-H	C7H8O4S	-1.86345	1.84146	0.00551317	0.0202856	-2.04197	0.242831	27950.8	115104	31776.5	27596.1	30765.8	22583.4	33783	21200.3	63669.7	200776	56985.5	178320	102444	88427.5
1.09_189.0632n	188.056	1.09422	neg	N-Acetyl-L-glutamic acid	HMDB0001138	315311		C00624	70914	1188-37-0	Organic acids and derivatives	Carboxylic acids and derivatives	Amino acids, peptides, and analogues	***	66.9	93.7	M-H2O-H, M-H	C7H11NO5	-2.70175	1.83754	0.000121674	0.00137036	-0.459392	0.727293	207746	285642	233359	233650	212445	187511	198831	180676	311434	248147	295688	296427	286229	275928
0.73_352.1087n	375.098	0.7349	pos	Penicilloic acid	HMDB0060617				98994		Organic acids and derivatives	Carboxylic acids and derivatives	Amino acids, peptides, and analogues	*	39.7	20.3	M+H, M+Na	C16H20N2O5S	-1.64335	1.83484	7.98066e-06	0.000218419	-3.31679	0.100357	8192.74	81636.3	31837.2	13171.9	1.98601e-06	1.98601e-06	4147.34	1.98601e-06	64432	63243.3	73850	91413.6	107323	89555.8
0.79_134.0368n	152.071	0.78575	pos	6Z-Octene-2,4-diynoic acid		74334	LMFA01030744		9543641		Lipids and lipid-like molecules	Fatty Acyls	Fatty Acids and Conjugates	*	45.6	31.5	M+H, M+NH4	C8H6O2	-0.152246	1.82774	1.60233e-06	8.9792e-05	-1.42229	0.373119	41708.2	111783	36352.7	36794.6	41346.6	48046.4	43449.6	44259.3	91912.4	105643	107680	137268	125573	102619
10.31_476.3012m/z	476.301	10.3096	neg	Cholylserine	HMDB0242388				85984822		Lipids and lipid-like molecules	Steroids and steroid derivatives	Bile acids, alcohols and derivatives	*	42.5	17.8	M-H2O-H	C27H45NO7	-1.21276	1.82124	7.80738e-08	1.71458e-05	1.35102	2.55093	113922	44659.2	106131	120747	109898	125551	105089	116118	31807.1	40265.4	41904.5	49279.4	58800.8	45897.7
0.73_273.0379m/z	273.038	0.733783	neg	Phosphomevalonic acid	HMDB0256482				476		Organic acids and derivatives	Organic phosphoric acids and derivatives	Phosphate esters	**	55.2	0	M+FA-H	C6H13O7P	-1.02344	1.81589	8.39265e-09	5.0222e-06	1.15349	2.22451	122519	55077.1	124486	114974	135672	116078	118422	125484	60512.2	62001.9	55298.7	47562.5	53888	51199.5
0.80_287.9802m/z	287.98	0.79905	pos	Alendronic acid	HMDB0001915	818		C07752	2088	66376-36-1	Organic acids and derivatives	Organic phosphonic acids and derivatives	Bisphosphonates	*	41.1	9.31	M+K	C4H13NO7P2	1.1549	1.80904	0.028847	0.0703055	0.914221	1.88455	236263	125369	57416.1	264797	260969	298384	252129	283885	138398	81983.7	208410	167824	106570	49025.6
4.37_481.1561m/z	481.156	4.37343	neg	METESIND	HMDB0254512				3047716		Benzenoids	Naphthalenes	Unclassified	*	48.6	54.8	M+FA-H	C23H24N4O3S	2.15374	1.80265	0.0165037	0.0461455	0.873611	1.83224	216587	118209	193915	141394	339174	213308	263264	148466	165401	100766	166788	93266.3	99981.1	83048.8
0.67_471.0754m/z	471.075	0.67065	neg	Diflunisal glucuronide ether	HMDB0251264				78302010		Organic oxygen compounds	Organooxygen compounds	Carbohydrates and carbohydrate conjugates	*	39.4	7.1	M+FA-H	C19H16F2O9	2.16533	1.79578	0.000411819	0.00315695	0.964125	1.95088	151735	77777.8	187041	130371	111110	145173	143179	193536	69294.8	62330.6	72382.7	89122.9	98244.3	75291.4
8.60_433.2804m/z	433.28	8.5964	neg	ascr#26			LMFA13040028		86289697		Lipids and lipid-like molecules	Fatty Acyls	Fatty acyl glycosides	*	48.8	46	M+FA-H	C21H40O6	-0.70154	1.78183	9.60437e-05	0.00116403	-1.0094	0.496754	70076.4	141069	57482.3	73536.4	67049.2	81317.8	61726.9	79345.6	120844	144266	109259	144402	142126	185515
0.67_228.0638m/z	228.064	0.67065	neg	Asparaginylaspartic acid	HMDB0028727	23963			25145403	61365-15-9	Organic acids and derivatives	Carboxylic acids and derivatives	Amino acids, peptides, and analogues	*	44.7	35.6	M-H2O-H	C8H13N3O6	4.82508	1.77296	0.00155569	0.00796567	-1.01217	0.495801	79526.1	160399	139561	83194.8	79622.8	50858.1	81274.6	42645.2	171185	168720	152370	120716	138900	210505
7.37_243.2198n	226.217	7.37035	pos	C14 sphingosine		53898	LMSP01040006		42608342		Lipids and lipid-like molecules	Sphingolipids	Sphingoid bases	*	46	32.7	M+H-H2O, M+H	C14H29NO2	-0.0512595	1.77019	2.385e-05	0.000453404	1.34787	2.54536	116115	45618.3	73453.8	137125	109859	131204	116122	128927	46607.8	46490	50892.7	43770.4	44050.2	41899
0.66_246.1813m/z	246.181	0.661933	pos	Valyllysine	HMDB0029132	455651			168058	22677-62-9	Organic acids and derivatives	Carboxylic acids and derivatives	Amino acids, peptides, and analogues	*	43.1	21.6	M+H	C11H23N3O3	0.265353	1.76641	1.80344e-07	2.52642e-05	-1.25854	0.417966	47309	113189	65090.6	51503.2	46941.3	36790	48931.1	34597.7	117566	103627	118280	112168	119634	107857
0.71_134.0561m/z	134.056	0.70875	pos	pyrazole triol	HMDB0256948				87214463		Organoheterocyclic compounds	Azolines	Pyrazolines	*	40.9	9.74	M+NH4	C3H4N2O3	0.547026	1.76381	9.07125e-06	0.000234555	-2.18484	0.219937	18896.7	85918.8	40723.3	34021.5	11722.3	3014.33	21995.2	1903.74	77591.5	76193.6	72555.2	95889.4	98246.1	95036.7
3.94_351.0953n	352.103	3.94053	pos	Indole-3-acetic-acid-O-glucuronide	HMDB0060001				124202110		Lipids and lipid-like molecules	Prenol lipids	Terpene glycosides	*	40.4	6.49	M+H, M+Na	C16H17NO8	-0.402736	1.75945	8.00767e-05	0.00102783	-0.652271	0.636278	125181	196739	154071	141937	121272	116852	104165	112789	194818	194130	230086	203901	187540	169961
3.66_202.0443m/z	202.044	3.66105	pos	2,4-Dinitrophenol	HMDB0245462	43994		C02496	1493	51-28-5	Benzenoids	Phenols	Nitrophenols	*	37.5	0	M+NH4	C6H4N2O5	-8.46888	1.73414	0.000463192	0.00343612	0.183649	1.13575	580046	510715	642973	580111	558089	568043	554769	576293	502246	524397	509565	510480	504624	512979
3.88_597.3154m/z	597.315	3.88345	pos	PA(18:3(10,12,15)-OH(9)/8:0)	HMDB0266676						Unclassified	Unclassified	Unclassified	*	37.3	5.31	M+Na	C29H51O9P	-1.49828	1.71764	0.00937433	0.0301491	-4.14891	0.0563706	4691.22	83221.1	8367.3	4655.58	1459.43	4003.18	5556.73	4105.08	14143.1	128133	27700.9	170726	93455.4	65167.9
11.28_685.2608m/z	685.261	11.2755	neg	Rabeprazole thioether	HMDB0244427				9949996		Organoheterocyclic compounds	Benzimidazoles	Unclassified	*	37.6	0	2M-H	C18H21N3O2S	-4.0522	1.71425	0.0010873	0.00620547	0.705452	1.63066	190884	117060	126883	214260	187823	226173	198496	191671	135624	130113	137069	88568.3	103445	107539
0.70_261.0961n	262.103	0.697183	pos	Aspartyl-Gamma-glutamate	HMDB0028767	85681			131750735		Organic acids and derivatives	Carboxylic acids and derivatives	Amino acids, peptides, and analogues	***	67.1	51.4	M+H, M+Na	C9H15N3O6	-0.00400461	1.70779	7.82366e-06	0.000216571	1.24254	2.36614	105747	44691.5	123291	93585	111217	106526	78001.6	121859	40731.5	47512.1	50858.7	40950	44450.6	43646.3
4.02_386.0727m/z	386.073	4.01788	neg	HBOA glucuronide	HMDB0240378						Organic acids and derivatives	Organic sulfuric acids and derivatives	Arylsulfates	*	40.9	6.53	M+FA-H	C14H15NO9	-0.452597	1.70694	0.0161324	0.0453913	-0.651685	0.636537	147184	231227	132795	128971	184060	133882	186270	117126	189486	323067	257093	254313	229632	133769
1.92_335.0836m/z	335.084	1.9223	neg	Flumioxazin	HMDB0034854	68790		C11035	92425	103361-09-7	Organoheterocyclic compounds	Benzoxazines	Benzoxazinones	*	38	0	M-H2O-H	C19H15FN2O4	-0.318499	1.70533	0.00115938	0.00648791	0.474404	1.38934	254165	182939	237418	240834	276924	245944	272065	251808	211762	163219	240809	167242	162167	152437
1.22_434.1351n	435.142	1.21992	pos	Cycloartobiloxanthone		49936	LMPK12111514		10342859		Lipids and lipid-like molecules	Polyketides	Flavonoids	*	39.3	9.89	M+H, M+Na	C25H22O7	-3.26045	1.69038	1.05416e-06	7.06988e-05	1.42698	2.68883	96667.8	35951.6	75730.9	102974	93642.1	98785.5	95080.1	113794	43740.6	37403.2	42732	34350.3	30815.7	26667.9
0.82_575.1224m/z	575.122	0.819983	neg	Aspalatone		430122			197341	147249-33-0	Unclassified	Unclassified	Unclassified	*	37.2	0	2M-H	C15H12O6	5.08061	1.68517	5.90621e-06	0.000185529	-2.57884	0.167375	12395.6	74058.6	37867	16794.4	4315.16	1.98601e-06	13506.7	1890.05	74110.9	73801.2	58648.4	80369.8	88844.7	68576.6
0.66_174.1109n	173.104	0.658467	neg	L-Arginine	HMDB0000517	5502		C00062	6322	74-79-3	Organic acids and derivatives	Carboxylic acids and derivatives	Amino acids, peptides, and analogues	***	74.6	95.6	M-H, 2M-H	C6H14N4O2	-4.20401	1.67713	0.00171294	0.00854241	-0.596702	0.661264	141738	214344	207084	116788	150024	110021	155111	111398	230117	220847	207786	200421	188995	237895
1.26_429.0341n	474.032	1.26378	neg	Geminal	HMDB0252673				100913986		Benzenoids	Benzene and substituted derivatives	Phenylpropenes	*	38.9	0.0148	M-H, M+FA-H	C17H14F4N3P3	0.941307	1.67614	7.88902e-08	1.71458e-05	-4.02151	0.0615751	3862.16	62722.8	2712.81	2136.63	2751.45	5191.93	4389.1	5991.06	63071.4	57689.5	80583.2	66010.5	59214.7	49767.4
1.23_422.0138m/z	422.014	1.22957	neg	5-Amino-4-hydroxy-3-(phenylazo)-2,7-naphthalenedisulfonic acid	HMDB0033381	89224				2203-16-9	Benzenoids	Naphthalenes	Naphthalene sulfonic acids and derivatives	*	36.1	2.17	M-H	C16H13N3O7S2	3.72861	1.673	2.40516e-06	0.000109902	-5.53083	0.0216298	1341.48	62019.8	2361.04	842.557	1762.47	1585.34	306.696	1190.78	82555.2	72675	71607.3	52368	47483.5	45430.1
0.70_120.0657m/z	120.066	0.697183	pos	L-Homoserine	HMDB0000719	5687		C00263	12647	672-15-1	Organic acids and derivatives	Carboxylic acids and derivatives	Amino acids, peptides, and analogues	***	67.4	52.2	M+H	C4H9NO3	1.41472	1.67224	0.00130634	0.00704082	0.338277	1.26425	315259	249366	362226	279149	341062	320306	291331	297482	281138	238187	258971	238755	245270	233872
0.70_432.1712m/z	432.171	0.697183	pos	a-L-Arabinofuranosyl-(1->3)-b-D-xylopyranosyl-(1->4)-D-xylose	HMDB0038865	93494			78382559	66186-04-7	Organic oxygen compounds	Organooxygen compounds	Carbohydrates and carbohydrate conjugates	**	49	4.54	M+NH4	C15H26O13	0.0945363	1.66845	0.0112196	0.0346808	0.239822	1.18085	518426	439029	503038	502056	441033	581381	495402	587647	426802	446491	406451	475863	464341	414227
0.91_319.9470m/z	319.947	0.909117	neg	Amino tri(methylene phosphonic acid), sodium salt	HMDB0303193						Organic acids and derivatives	Organic phosphonic acids and derivatives	Organic phosphonic acids	*	38.8	0	M-H	C3H11NNaO9P3	-0.411473	1.66573	3.93179e-06	0.000145341	1.99651	3.99035	79709.3	19975.5	57883.2	86140.6	68046.8	95955.8	72944.6	97284.7	19519.2	16108.8	18508	20470.4	23773.9	21472.7
11.09_415.2488m/z	415.249	11.09	neg	Manoalide			LMPR0105020001		5283542		Lipids and lipid-like molecules	Prenol lipids	Isoprenoids	*	49.5	50.6	M-H	C25H36O5	-0.582465	1.6612	0.022052	0.0571576	-1.84588	0.278186	30569.5	109889	32016.6	35128.6	30595.5	27235.7	29739.1	28701.3	50032.4	175201	42089.3	217526	105475	69008.1
0.79_498.1229m/z	498.123	0.787617	neg	CDK9 inhibitor	HMDB0249741						Benzenoids	Naphthalenes	Naphthalenecarboxylic acids and derivatives	*	39.5	21.2	M-H	C26H21N5O4S	-2.59187	1.65348	1.25062e-07	2.11052e-05	1.29781	2.45855	94979.3	38632.2	93182.2	94339.4	86015.9	95655.2	88604.7	112078	41238.8	28775.3	38578.5	38059.9	42626	42514.7
1.14_176.0509n	194.085	1.14228	pos	Methylthio 2-(propanoyloxy)propanoate	HMDB0040003	94544					Organic acids and derivatives	Thiocarboxylic acids and derivatives	Thioesters	*	39.7	5.34	M+H, M+NH4	C7H12O3S	1.11156	1.64672	7.52629e-06	0.000212235	-1.20913	0.432529	45125.2	104329	49551.7	41036.5	52974.7	40660.6	52058	34469.6	118804	101888	126365	101577	90366.4	86973
0.65_207.0440m/z	207.044	0.6463	neg	Lanthionine	HMDB0240656				98504	922-55-4	Organic acids and derivatives	Carboxylic acids and derivatives	Amino acids, peptides, and analogues	*	50.4	62.9	M-H	C6H12N2O4S	-2.48584	1.64612	0.000130877	0.00144538	-2.62905	0.161651	11863.6	73390.3	28612.6	23578.3	8412	2112.72	2439.17	6026.83	48891.2	55416	55214.2	90936.5	92805.1	97078.7
2.08_120.0579n	103.055	2.07553	pos	4-Methylbenzaldehyde	HMDB0029638	66526		C06758	7725	104-87-0	Benzenoids	Benzene and substituted derivatives	Benzoyl derivatives	*	42.2	15.4	M+H-H2O, M+H	C8H8O	3.07896	1.63138	4.0255e-05	0.00065996	0.483105	1.39775	206156	147491	191539	218225	202369	216188	193342	215271	150008	127633	176051	149500	148561	133195
0.65_221.0597m/z	221.06	0.6463	neg	L-Cystathionine	HMDB0000099	39		C02291	439258	56-88-2	Organic acids and derivatives	Carboxylic acids and derivatives	Amino acids, peptides, and analogues	***	57.3	30.1	M-H	C7H14N2O4S	-2.07897	1.62174	0.000240922	0.00217305	-1.98	0.25349	20492.7	80842.1	36709.7	21769.6	22571.5	7830.35	25014.4	9060.56	56190	61618.9	58669.8	99643	107319	101612
11.16_278.1519n	279.159	11.159	pos	Dibutyl phthalate	HMDB0033244	69881		C14214	3026	84-74-2	Benzenoids	Benzene and substituted derivatives	Benzoic acids and derivatives	*	49.3	54.6	M+H, M+Na	C16H22O4	0.2577	1.61219	0.000489897	0.00357812	0.242453	1.183	385779	326101	413338	375261	376710	382927	359560	406876	310486	303686	321176	320761	342839	357659
11.23_594.2806n	617.27	11.2324	pos	PI(18:3(9Z,12Z,15Z)/0:0)			LMGP06050028				Lipids and lipid-like molecules	Glycerophospholipids	Glycerophosphoinositols	*	48.2	49.4	M+H, M+Na	C27H47O12P	0.087645	1.60708	0.00857613	0.0283282	0.468433	1.38361	264929	191477	175361	285395	250618	330342	256119	291737	218106	195862	193633	164188	191262	185811
3.58_408.1798n	409.187	3.57523	pos	3-O-Methylniveusin A	HMDB0039084				131752540		Lipids and lipid-like molecules	Prenol lipids	Terpene lactones	*	38.3	0.409	M+H, M+Na	C21H28O8	3.43174	1.60008	7.53426e-05	0.000985952	1.01579	2.02201	116050	57393.3	84967.1	107119	137890	133486	115449	117390	53272.4	42905.4	75146.3	65521.7	57796.6	49717.4
0.69_106.0502m/z	106.05	0.685267	pos	D-Serine	HMDB0003406	6920		C00740	71077	312-84-5	Organic acids and derivatives	Carboxylic acids and derivatives	Amino acids, peptides, and analogues	***	63.1	37.2	M+H	C3H7NO3	3.26099	1.59647	0.000114928	0.00131745	1.0038	2.00528	111087	55397.1	139767	110167	97321.3	112151	79121.3	127992	50645.2	52363.9	57309.4	58148.7	64920.4	48995.1
4.30_631.1282m/z	631.128	4.29755	neg	6''-Malonylapiin	HMDB0037601	92444			6275871	60478-75-3	Organic oxygen compounds	Organooxygen compounds	Carbohydrates and carbohydrate conjugates	***	62.2	90.9	M-H2O-H	C29H30O17	-3.50669	1.59266	0.0128602	0.0383658	-3.83674	0.0699882	5212.43	74475.8	2556.45	4784.05	6016.21	5305.41	3118.69	9493.77	12596.9	121697	16572.9	152714	81228.9	62045.2
2.32_310.1164n	309.109	2.32102	neg	Tyrosyl-Glutamate	HMDB0029104	85996			19816750		Organic acids and derivatives	Carboxylic acids and derivatives	Amino acids, peptides, and analogues	**	59.5	21.2	M-H, 2M-H	C14H18N2O6	-0.225374	1.59103	0.00092482	0.00554582	-0.761593	0.589845	91112.3	154468	99910.1	96764	95983.1	69310	97778.9	86927.7	188685	149343	195948	146176	124337	122321
1.80_302.1003n	325.089	1.79762	pos	Terizidone	HMDB0258834				65720		Benzenoids	Benzene and substituted derivatives	Unclassified	**	43.7	1.85	M+Na, M+K, M+NH4	C14H14N4O4	-4.12881	1.58719	0.0415149	0.091476	-0.651015	0.636832	148629	233388	134082	96231.2	233348	145573	183339	99201.1	187123	241036	332380	262211	255293	122287
1.92_261.0672n	279.101	1.91888	pos	Diethylamino 2,5-dihydroxybenzenesulfonate	HMDB0257905				15548711		Benzenoids	Benzene and substituted derivatives	Benzenesulfonic acids and derivatives	*	40.8	7.83	M+H, M+NH4	C10H15NO5S	0.537586	1.58677	0.0424413	0.0929191	0.293898	1.22595	457408	373105	459000	399847	562844	425303	490726	406724	435293	345845	463243	353190	349289	291771
4.13_182.0574n	181.05	4.1299	neg	3-Hydroxyphenyllactate	HMDB0029232	86110			265740		Phenylpropanoids and polyketides	Phenylpropanoic acids	Unclassified	***	62.9	34.4	M-H, 2M-H, M-H2O-H	C9H10O4	-2.95927	1.58374	0.00235777	0.01087	-0.95597	0.515495	69385	134599	70643.4	47351.5	98732.6	59173.6	89912.1	50496.5	145630	121313	188920	137260	127594	86875.3
0.69_488.1623m/z	488.162	0.694767	neg	(2S)-3-[3-[(4-Carbamimidoylbenzoyl)amino]propanoylamino]-2-[(4-ethylphenyl)sulfonylamino]propanoic acid	HMDB0258340						Benzenoids	Benzene and substituted derivatives	Benzenesulfonamides	*	37	12	M-H	C22H27N5O6S	2.81271	1.5815	0.000230257	0.0021125	0.896421	1.86144	122328	65717	126093	94635.4	102024	150504	113694	147020	54189.1	54739	73668.7	68174.7	69832.4	73698.1
4.37_572.1360m/z	572.136	4.37343	neg	Biotinyl-5'-AMP	HMDB0004220			C05921	440839		Nucleosides, nucleotides, and analogues	Purine nucleotides	Purine ribonucleotides	*	41.8	21.9	M-H	C20H28N7O9PS	4.46778	1.57184	1.4376e-05	0.000317594	1.55932	2.94714	81971.6	27813.9	69113.8	67215.5	106203	91441.7	86610.2	71244.8	31668.6	23121.9	34729.5	23945	35091.9	18326.5
1.92_513.2176m/z	513.218	1.9223	neg	Henatinib	HMDB0253087				68526261		Organoheterocyclic compounds	Pyrroloazepines	Unclassified	*	46.1	42.2	M+FA-H	C25H29FN4O4	4.61737	1.56963	0.00245912	0.0111945	1.00348	2.00483	127465	63578.8	99799.1	109815	164580	117605	152846	120145	88505.9	48983.4	110840	53134.4	45413.8	34595.4
0.75_433.1818m/z	433.182	0.746517	pos	19-Monoacetyl cincassiol A	HMDB0302510						Lipids and lipid-like molecules	Prenol lipids	Terpene lactones	*	38.3	5.03	M+Na	C21H30O8	-3.74107	1.56903	0.009245	0.0298929	-0.374902	0.771158	224904	291645	246542	268475	215314	198745	225593	194757	218297	267889	299605	333326	315901	314853
1.45_276.0175m/z	276.018	1.4494	neg	2,5-Dioxopyrrolidin-1-yl 2-(acetylthio)acetate	HMDB0247382						Organoheterocyclic compounds	Pyrrolidines	Pyrrolidones	*	48.5	50.5	M+FA-H	C8H9NO5S	-3.45147	1.56893	0.000393582	0.00305796	0.364027	1.28701	258473	200832	245675	241261	257386	265247	282966	258306	228610	188648	230510	185839	191865	179520
0.66_238.9934m/z	238.993	0.658467	neg	Pentafluoroethane	HMDB0256265						Organohalogen compounds	Organofluorides	Unclassified	*	45	31.5	2M-H	C2HF5	4.04823	1.56879	6.07137e-06	0.000188498	-0.684461	0.622238	87060.6	139915	87152.6	71345.7	101254	83887.3	98074.4	80649.2	137564	121391	146853	149693	143611	140380
0.65_309.1288n	310.136	0.650033	pos	Pyridone 6	HMDB0256971				5494425		Organoheterocyclic compounds	Isoquinolines and derivatives	Isoquinolones and derivatives	*	42.6	24	M+H, M+K	C18H16FN3O	3.30408	1.56172	5.94812e-05	0.000846581	1.44613	2.72476	82965.5	30448.8	108054	73237.3	68622.6	91662.9	63693.5	92522.4	27216.5	46293.7	30099	18485.8	33177.7	27420
0.62_310.0734m/z	310.073	0.622617	pos	7-Acetamidoclonazepam	HMDB0247227	1887			162054	41993-30-0	Organoheterocyclic compounds	Benzodiazepines	1,4-benzodiazepines	*	36.6	3.23	M+H-H2O	C17H14ClN3O2	-2.30267	1.55952	7.67673e-06	0.000214349	1.646	3.12965	76994.1	24601.5	57015.9	67017	77135.9	94370.9	79229	87195.9	33989	25869	30620.4	17560.3	24027	15543.4
2.25_683.2671m/z	683.267	2.24618	neg	Tame	HMDB0258705						Organic acids and derivatives	Carboxylic acids and derivatives	Amino acids, peptides, and analogues	*	36.1	0	2M-H	C14H22N4O4S	2.90042	1.55263	0.000651392	0.00436332	0.844991	1.79625	131817	73384.5	97038.8	148948	127339	149877	127214	140487	86880.8	40438.3	102921	78228	72921.2	58917.6
0.68_168.0423m/z	168.042	0.682967	neg	Phosphodimethylethanolamine	HMDB0060244	63348		C13482			Organic acids and derivatives	Organic phosphoric acids and derivatives	Phosphate esters	*	48.3	50.7	M-H	C4H12NO4P	-4.56379	1.53924	8.14038e-05	0.00103906	-1.06642	0.477503	49260	103162	67823.1	48177.3	58580.3	39139.5	55771.6	26068	118021	114371	102150	87702.2	84216	112509
0.79_305.0277m/z	305.028	0.787617	neg	Beta-D-Fructose 6-phosphate	HMDB0003971			C05345	440641		Organic oxygen compounds	Organooxygen compounds	Carbohydrates and carbohydrate conjugates	**	59	21.8	M+FA-H	C6H13O9P	-0.667838	1.53087	0.0376835	0.0853972	0.127714	1.09256	963278	881669	844151	934620	1.01466e+06	964663	1.02452e+06	997050	875097	832432	900084	826264	895467	960671
0.76_344.1244m/z	344.124	0.7602	neg	Niraxostat	HMDB0255624	450986			449035		Organoheterocyclic compounds	Azoles	Pyrazoles	*	37.2	0.13	M+FA-H	C16H17N3O3	-2.71401	1.52884	3.23781e-05	0.000564178	0.586602	1.50171	154572	102931	157766	156849	154121	152486	133794	172416	84856.9	93262.5	100130	119504	112168	107665
1.03_258.9780n	241.975	1.02523	pos	1-hydroxy-2-methyl-2-(E)-butenyl 4-diphosphate	HMDB0304014						Lipids and lipid-like molecules	Prenol lipids	Isoprenoid phosphates	*	39.2	0	M+H-H2O, M+H	C5H9O8P2-3	2.77151	1.52074	0.000162702	0.00167891	0.802576	1.74421	121515	69667.4	143859	110882	105067	130711	103325	135245	58199.7	85965.1	51676.8	70438.1	82008.3	69716.5
0.67_368.0500n	391.039	0.673467	pos	Diacerein	HMDB0251118	44094			26248	13739-02-1	Benzenoids	Anthracenes	Anthracenecarboxylic acids and derivatives	*	36.6	0	M+Na, M+K	C19H12O8	-8.62184	1.51575	1.30596e-05	0.000297084	1.52064	2.86919	74634.1	26012.3	81995	65105	60048.4	80452	62694.1	97510.4	31036.2	20434.2	23777.7	24118.3	27530.5	29176.8
0.77_219.0976m/z	219.098	0.773117	pos	N-gamma-L-Glutamyl-D-alanine	HMDB0036301	91446			5154674		Organic acids and derivatives	Carboxylic acids and derivatives	Amino acids, peptides, and analogues	***	68.2	44.8	M+H	C8H14N2O5	0.0199746	1.50944	0.0102641	0.0324445	0.436915	1.35371	239767	177119	267473	198784	298548	234588	231737	207472	225192	176012	200152	161744	160510	139105
3.58_146.0600m/z	146.06	3.57523	pos	6-Hydroxy-3,4-dihydro-2(1H)-quinolinone	HMDB0246939				2774040		Organoheterocyclic compounds	Quinolines and derivatives	Quinolones and derivatives	***	55.7	55.3	M+H-H2O	C9H9NO2	0.0321762	1.5094	8.88665e-06	0.000231841	0.569773	1.48429	152659	102850	134176	152521	164637	151978	151995	160643	98921	88125.4	115183	108372	111182	95314.1
0.75_419.1069m/z	419.107	0.747467	neg	Succinylaminoimidazole carboxamide riboside	HMDB0240295	837240			54478644	17388-80-6	Nucleosides, nucleotides, and analogues	Imidazole ribonucleosides and ribonucleotides	1-ribosyl-imidazolecarboxamides	*	39.7	9.94	M+FA-H	C13H18N4O9	3.39382	1.498	0.0464359	0.0991014	0.52246	1.4364	245381	170830	277261	183819	348020	198775	257849	206562	236378	185911	222556	120263	125923	133951
0.91_291.0199m/z	291.02	0.91025	pos	Hydroxyzileuton	HMDB0013968	85322			131750722		Organoheterocyclic compounds	Benzothiophenes	1-benzothiophenes	*	45.2	28.4	M+K	C11H12N2O3S	-0.560873	1.49527	0.000129324	0.00143048	2.49288	5.62902	62753.9	11148.3	28649.2	72941.8	52899.5	78231.1	57831.3	85970.3	13426	7993.86	14186.6	10400.2	13158.3	7724.64
0.93_498.9402m/z	498.94	0.927183	neg	Diisothiocyanostilbene-2,2'-disulfonic acid	HMDB0257839				53746398		Phenylpropanoids and polyketides	Stilbenes	Sulfonated stilbenes	*	36.7	8.98	M+FA-H	C16H10N2O6S4	-0.326939	1.47846	2.13913e-06	0.000103939	2.81259	7.02544	54626	7775.45	37517.6	58298.2	46499.8	65846.9	51533.5	68060	8532.13	5215.84	6542.27	9455.77	9489.12	7417.56
0.67_297.0604m/z	297.06	0.67065	neg	6-Aminopurin-8-one	HMDB0258004				22134339		Organoheterocyclic compounds	Imidazopyrimidines	Purines and purine derivatives	*	40.1	6.13	2M-H	C5H3N5O	0.452898	1.47498	4.82333e-06	0.000162288	0.787939	1.72661	110740	64137.6	104967	125067	104225	115084	91992.1	123107	61819.5	63234.5	61229.1	66502.2	65446.6	66593.6
0.72_176.0498m/z	176.05	0.720717	neg	Acridone	HMDB0246984	338595		C20142	2015		Organoheterocyclic compounds	Quinolines and derivatives	Benzoquinolines	*	36.3	0	M-H2O-H	C13H9NO	-3.97055	1.47344	1.86461e-05	0.000382995	-1.99962	0.250065	15954.9	63803.1	37181.2	28819.2	10945.5	1.98601e-06	17771.2	1012.4	64517.9	57611.9	66159	66295.2	67256	60978.5
9.24_460.3037n	483.293	9.24338	pos	Dokdolipid B			LMFA13030021		146682922		Lipids and lipid-like molecules	Fatty Acyls	Fatty acyl glycosides	*	40	2.46	M+NH4, M+Na, M+H	C24H44O8	0.098544	1.47182	0.00156745	0.00799787	-1.06663	0.477435	48411.3	101399	46443.9	54348.1	42792.4	52432.6	39802.9	54648	73219.4	85131.7	71806.4	123850	109993	144392
2.25_548.1484n	593.147	2.24618	neg	Chrysin 6-C-glucoside-8-C-alpha-L-arabinopyranoside		48571			44257617		Unclassified	Unclassified	Unclassified	*	37.3	0.519	M-H, M+FA-H	C26H28O13	-8.39478	1.46989	0.000293671	0.00248062	0.991437	1.98816	102137	51372.3	69084.3	111078	101573	120941	98677	111466	59117.1	30272.4	71244.6	49620.8	55823.6	42155.5
3.68_370.0897n	369.082	3.6808	neg	Fraxin	HMDB0252486				5909448		Phenylpropanoids and polyketides	Coumarins and derivatives	Coumarin glycosides	*	44.1	23.2	M-H, 2M-H	C16H18O10	-0.903616	1.46339	0.00645363	0.0228177	-1.34565	0.393477	38366.5	97506.3	35339.3	27696.8	51821.1	36010.9	49888.2	29442.6	80212.2	160135	126965	83588.2	92247.7	41889.7
1.45_446.1954n	491.194	1.4494	neg	Estrone glucuronide	HMDB0004483	7063	LMST05010011	C11133	115255	2479-90-5	Lipids and lipid-like molecules	Steroids and steroid derivatives	Steroidal glycosides	*	40.9	12.9	M-H, M+FA-H	C24H30O8	2.94861	1.46281	0.00147159	0.0076843	0.807285	1.74992	128107	73207.4	100650	107526	126309	137557	172042	124555	99656	62674.1	87003.7	73169.3	67071.7	49669.5
0.72_231.1340m/z	231.134	0.721233	pos	4-(1-Hydroxy-2-methoxyethyl)-5-(hydroxymethyl)-2-methylpyridin-3-ol	HMDB0260272				91509235		Organoheterocyclic compounds	Pyridines and derivatives	Pyridoxines	**	56.2	13.6	M+NH4	C10H15NO4	0.098853	1.45769	1.30391e-05	0.000297037	1.47941	2.78834	73453.3	26343	66769.4	72259.7	75709.2	53389.9	88928.8	83662.6	31481.8	31535.9	33590.6	26530.7	16107	18812
3.73_691.3196m/z	691.32	3.7348	pos	16-Deacetylgeyerline	HMDB0244720				73800233		Lipids and lipid-like molecules	Prenol lipids	Diterpenoids	*	39.9	12.5	M+Na	C36H48N2O10	-0.720323	1.45738	1.05501e-06	7.06988e-05	-0.506441	0.703957	108101	153561	122260	112337	109746	104590	104045	95624.7	157924	152065	161671	154609	148313	146786
0.75_389.1916m/z	389.192	0.746517	pos	2-Hexynyl-5'-N-ethylcarboxamidoadenosine	HMDB0245138				4438292		Nucleosides, nucleotides, and analogues	Purine nucleosides	Unclassified	*	46	45.5	M+H	C18H24N6O4	-3.94858	1.45701	0.0012931	0.00698821	0.52145	1.4354	173273	120714	167424	201782	150197	179208	144694	196334	100682	113373	107471	128631	148240	125891
4.39_768.1584m/z	768.158	4.39138	neg	FADH	HMDB0001197	6073		C01352	446013	1910-41-4	Nucleosides, nucleotides, and analogues	Flavin nucleotides	Unclassified	*	37.2	0.123	M-H2O-H	C27H35N9O15P2	4.45138	1.4511	3.03031e-06	0.000123121	1.96723	3.91017	60672	15516.5	51754	76264.5	51843.4	60638.9	53758.2	69773.4	15217.7	7872.39	11399.9	14638.4	24595.9	19374.5
0.73_632.1124m/z	632.112	0.733783	neg	Benzenemethanol, 4-(1-(3,4-bis(difluoromethoxy)phenyl)-2-(3-methyl-1-oxido-4-pyridinyl)ethyl)-alpha,alpha-bis(trifluoromethyl)-	HMDB0253861				9916436		Benzenoids	Benzene and substituted derivatives	Diphenylmethanes	*	37.7	7.94	M+FA-H	C25H19F10NO4	-2.14098	1.43949	0.000213633	0.00201635	-2.23907	0.211823	13066	61683.4	46249.7	1.98601e-06	11438.2	1.98601e-06	20707.9	1.98601e-06	61092.3	79506.7	50550.7	57593.7	53993	67364.2
10.70_204.1383m/z	204.138	10.6956	pos	(all-E)-3,5,7-Tridecatriene-9,11-diyn-1-ol	HMDB0038526	93201			131752390		Lipids and lipid-like molecules	Fatty Acyls	Fatty alcohols	*	41	8.54	M+NH4	C13H14O	0.294137	1.43676	0.000100165	0.00119918	0.257547	1.19544	278470	232942	291943	268890	269289	280737	266876	293085	216061	226669	229191	228895	254250	242589
1.34_316.1086n	317.116	1.34065	pos	Asn Asn Gly His		195985			22653023		Unclassified	Unclassified	Unclassified	*	38.6	0.569	M+H, M+Na	C13H20N2O5S	-2.27126	1.43368	0.000556279	0.00388984	0.493893	1.40824	167769	119134	150905	168214	164893	175195	177417	169991	131436	103349	152506	109804	126272	91437.4
0.72_258.0561m/z	258.056	0.720717	neg	PPM-18		64815			4882	65240-86-0	Unclassified	Unclassified	Unclassified	*	37.3	0	M-H2O-H	C17H11NO3	0.184814	1.42999	1.74294e-05	0.000362634	1.73779	3.33525	63805.9	19130.8	48655.5	48243	81551	71437.8	65168.8	67779.1	24919.4	11802.3	26032	15403.1	20673.7	15954.2
1.26_464.0244m/z	464.024	1.26378	neg	Azorhodine 2G	HMDB0036794						Benzenoids	Naphthalenes	Naphthalene sulfonic acids and derivatives	*	36.5	4.2	M-H	C18H15N3O8S2	3.40512	1.42729	0.0101051	0.0320428	-7.85991	0.00430458	249.496	57960.7	1496.98	1.98601e-06	1.98601e-06	1.98601e-06	1.98601e-06	1.98601e-06	4492.24	5930.54	76075.3	95971.7	109356	55938.2
0.75_413.1923m/z	413.192	0.746517	pos	L-Pyroglutamyl-L-histidyl-3,3-dimethylprolinamide	HMDB0257369				9821778		Organic acids and derivatives	Carboxylic acids and derivatives	Amino acids, peptides, and analogues	*	39.4	16.9	M+Na	C18H26N6O4	3.81977	1.42647	5.37863e-08	1.52346e-05	1.40861	2.65482	68058.3	25635.7	68244.3	67632.8	69396.7	77741.7	67776.6	57557.6	23091.5	21514.8	31188.7	26990.3	25852.5	25176.7
1.32_754.1752m/z	754.175	1.32008	neg	Cyanidin 3-(2-glucosyl-6-caffeoylglucoside)			LMPK12010213		44256818		Lipids and lipid-like molecules	Polyketides	Flavonoids	*	38.2	0.353	M-H2O-H	C36H37O19+	0.155157	1.42135	6.59537e-08	1.60717e-05	-5.21691	0.0268878	1172.32	43600.6	1269.17	1233.54	1724.16	829.49	1.98601e-06	1977.57	36290.4	49257.3	50109.6	38458.7	51401	36086.3
0.68_283.1046m/z	283.105	0.682967	neg	(x)-1,2-Propanediol 1-O-b-D-glucopyranoside	HMDB0033065	88957			21225084		Organic oxygen compounds	Organooxygen compounds	Carbohydrates and carbohydrate conjugates	**	40.9	0	M+FA-H	C9H18O7	4.68077	1.41116	6.04043e-05	0.000855178	0.552438	1.46656	139000	94779.2	143325	128517	152001	123206	145093	141855	103539	95600	113879	86166.8	80585.5	88904.9
0.88_499.1146m/z	499.115	0.878317	pos	N,N'-Bis(gamma-glutamyl)cystine	HMDB0038458	93146			440072	23052-19-9	Organic acids and derivatives	Carboxylic acids and derivatives	Amino acids, peptides, and analogues	**	53	0	M+H	C16H26N4O10S2	-3.50988	1.39719	9.27122e-05	0.00113737	1.99437	3.98442	59483.9	14929.1	30194.5	59382.1	59227.4	72430.3	55894	79775.3	15337.7	9154.93	18916.9	15249.8	18196.9	12718.5
3.75_281.1133m/z	281.113	3.75283	pos	Phenylalanylaspartic acid	HMDB0028991	23739			6992643	22828-05-3	Organic acids and derivatives	Carboxylic acids and derivatives	Amino acids, peptides, and analogues	***	68.4	61.1	M+H	C13H16N2O5	0.5267	1.39432	1.76726e-06	9.37685e-05	-0.534249	0.690518	92944	134600	98953.6	88593.2	102277	85329.5	98411.9	84099	132893	125366	144620	132595	139780	132348
1.35_162.0521n	161.045	1.35448	neg	3-Hydroxymethylglutaric acid	HMDB0000355	5344		C03761	1662	503-49-1	Lipids and lipid-like molecules	Fatty Acyls	Fatty acids and conjugates	***	63.4	68.1	M-H, 2M-H	C6H10O5	-4.41074	1.39073	0.0429626	0.093702	-0.422767	0.745993	190239	255015	168137	207661	202559	197607	186447	179025	181968	173454	303068	305264	327290	239044
0.76_180.0658m/z	180.066	0.7602	neg	2-Acetyl-1,5,6,7-tetrahydro-6-hydroxy-7-(hydroxymethyl)-4H-azepine-4-one	HMDB0035177	90504			15847403		Organoheterocyclic compounds	Azepines	Unclassified	**	48.6	24.3	M-H2O-H	C9H13NO4	-4.17302	1.38916	2.11363e-05	0.000412043	0.563265	1.47761	129655	87746.3	128693	135682	132481	128215	107284	145575	86093.2	82371.3	81401.8	94192.7	92510.2	89908.7
2.45_226.0954n	227.103	2.44757	pos	Carbidopa	HMDB0014336	1500		C07562	34359	28860-95-9	Phenylpropanoids and polyketides	Phenylpropanoic acids	Unclassified	*	48.5	44.6	M+H, M+Na, M+H-H2O	C10H14N2O4	0.378173	1.37255	0.00366399	0.0150269	-0.566575	0.675218	101269	149980	125469	76343.2	127647	83393.5	125972	68791.7	139656	160426	152434	168311	152677	126377
0.81_340.1019n	358.136	0.81405	pos	4-O-(4-O-Methyl-alpha-D-glucopyranuronosyl)-L-arabinose	HMDB0039725	94279			131752711		Organic oxygen compounds	Organooxygen compounds	Carbohydrates and carbohydrate conjugates	**	38.7	2.35	M+H, M+NH4	C12H20O11	3.92104	1.36873	4.39315e-06	0.000152428	-1.67107	0.314021	18476.3	58837.9	25179.7	27828	18072.3	10487.4	19490.9	9799.53	60941.2	43146.9	63382.2	58242.5	60442.9	66871.5
1.31_527.0959m/z	527.096	1.3064	pos	Echioidinin 2'-(6''-acetylglucoside)			LMPK12110121		11081450		Lipids and lipid-like molecules	Polyketides	Flavonoids	*	47.3	46.8	M+K	C24H24O11	1.70283	1.36735	7.02997e-06	0.000205332	1.20481	2.30507	71828.3	31161	69454.6	87081.1	69388.6	59014.6	66309.6	79721.2	22777.2	38102.9	28380.5	26523.4	36461.5	34720.5
1.58_346.9697m/z	346.97	1.58368	pos	(R)-Mevalonic acid-5-pyrophosphate	HMDB0001981	6415			22833574	1492-08-6	Organic oxygen compounds	Organic oxoanionic compounds	Organic pyrophosphates	*	42	16.4	M+K	C6H14O10P2	1.18941	1.35916	0.0011392	0.0064107	3.00664	8.03692	52646.4	6550.56	16066	67631.9	37715.8	78909.5	40308.9	75246.2	8097.76	6604.66	7670.16	5543.74	6099.26	5287.81
3.96_161.0236m/z	161.024	3.96135	neg	Umbelliferone	HMDB0029865	328686		C09315	5281426	93-35-6	Phenylpropanoids and polyketides	Coumarins and derivatives	Hydroxycoumarins	***	69.4	64.6	M-H	C9H6O3	-5.1352	1.35388	0.0205097	0.0541728	-0.860003	0.550951	66483.5	120670	54967.4	58367.8	90452	58863.1	87703.2	48547.6	83810.4	193182	131263	130061	121903	63803.3
0.79_361.0164m/z	361.016	0.787617	neg	fructose-6-phosphate lactate	HMDB0252492						Organic oxygen compounds	Organooxygen compounds	Carbohydrates and carbohydrate conjugates	*	37.8	2.83	M-H	C9H15O13P	-3.62176	1.34294	1.51495e-06	8.76439e-05	1.296	2.45547	65353.1	26615.4	52359.1	66251.6	57162.6	73680.7	71796.2	70868.5	32275	24584.2	28022.8	27977.5	25288.7	21544
1.21_482.1280m/z	482.128	1.21147	neg	Aleglitazar	HMDB0248130				9910951		Organoheterocyclic compounds	Azoles	Oxazoles	*	44.2	38	M+FA-H	C24H23NO5S	0.240334	1.32686	3.21989e-05	0.000562886	1.14082	2.20507	71837.9	32578.5	55278.1	84437.1	64586.6	69770.2	66725.8	90229.4	34460.5	31244.6	28679.9	29432.3	34019.7	37634.2
8.92_311.2460n	334.235	8.9211	pos	N-tetradecanoyl-homoserine lactone		64716	LMFA08030038		58122267	202284-87-5	Lipids and lipid-like molecules	Fatty Acyls	Fatty amides	*	40.6	6.86	M+Na, M+K, M+H-H2O	C18H33NO3	-0.145076	1.32628	0.00578865	0.0210631	0.12632	1.09151	537897	492802	595815	509984	523370	534135	524974	539102	483683	487648	488875	487016	501275	508316
1.12_507.9845m/z	507.984	1.12423	pos	2-Fluoro-araatp	HMDB0245128				22921617		Nucleosides, nucleotides, and analogues	Purine nucleotides	Purine ribonucleotides	*	38.7	0	M+H-H2O	C10H15FN5O13P3	2.77213	1.32508	3.97735e-09	3.55376e-06	-34.0852	5.4871e-11	1.98601e-06	36194.2	1.98601e-06	1.98601e-06	1.98601e-06	1.98601e-06	1.98601e-06	1.98601e-06	35075.3	35527.3	42228.1	39551.3	36465.6	28317.6
2.09_266.0110m/z	266.011	2.09252	pos	N-ethyl-7H-purine-6-sulfonamide	HMDB0255132				4043781		Organoheterocyclic compounds	Imidazopyrimidines	Purines and purine derivatives	*	39.1	0	M+K	C7H9N5O2S	0.650518	1.31571	1.34006e-05	0.000302274	0.400419	1.31989	153786	116514	159507	165641	150980	147831	147043	151716	123459	104632	125842	117661	121205	106286
8.63_456.3320m/z	456.332	8.6344	pos	(9S,10E,12S,13S)-9,12,13-Trihydroxyoctadec-10-enoylcarnitine	HMDB0241532						Lipids and lipid-like molecules	Fatty Acyls	Fatty acid esters	*	47	38.7	M+H-H2O	C25H47NO7	0.0238387	1.31286	0.0119111	0.0362954	-0.825716	0.564202	64059.7	113540	82787.4	91007.2	38385.1	53382.7	47198.5	71597.3	89908	102985	66779.1	127686	134065	159820
1.23_443.9957m/z	443.996	1.22957	neg	3'-Monoiodo-L-thyronine	HMDB0062356				122056	4732-82-5	Lipids and lipid-like molecules	Fatty Acyls	Fatty acyl thioesters	*	38.3	0.53	M+FA-H	C15H14INO4	1.94504	1.30936	9.19316e-06	0.000236868	-5.96056	0.016058	618.554	38520	2341.1	1.98601e-06	1.98601e-06	988.03	1.98601e-06	382.197	53845.4	46231	44616.5	29774.3	25464.3	31188.5
1.94_403.0709m/z	403.071	1.94127	neg	Tyrphostin A25	HMDB0259357	45247			2061	118409-58-8	Benzenoids	Phenols	Benzenetriols and derivatives	*	38.3	0	2M-H	C10H6N2O3	6.1024	1.30284	0.000929814	0.0055734	0.457722	1.37337	152235	110848	142576	143687	167948	144904	162897	151400	127236	97657.2	141468	105294	97316.1	96115.5
0.75_405.1149m/z	405.115	0.747467	neg	S-Allylmercapturic acid	HMDB0240556				10465488		Organic acids and derivatives	Carboxylic acids and derivatives	Amino acids, peptides, and analogues	*	38.3	0.3	2M-H	C8H13NO3S	-2.52897	1.29886	1.94904e-06	9.85737e-05	1.10074	2.14464	67368.2	31412.3	64391.3	56620.9	72400.6	61281.4	69709.3	79805.7	29760.8	31836.4	25509.6	32349.7	33870.9	35146.3
9.25_586.3230n	585.316	9.25197	neg	Inuline	HMDB0248466				3800367		Lipids and lipid-like molecules	Prenol lipids	Diterpenoids	*	41.2	20.2	M-H2O-H, M-H	C32H46N2O8	-4.20381	1.29803	2.57125e-06	0.000113344	1.62697	3.08864	53287.1	17252.6	39901	47070.1	58129	63288.9	55987.1	55346.7	20933.2	18598.7	21612.6	11980.5	17360.4	13030.5
1.41_298.0696m/z	298.07	1.41252	neg	D-4'-Phosphopantothenate	HMDB0001016	3427		C03492	41635	5875-50-3	Organic acids and derivatives	Carboxylic acids and derivatives	Amino acids, peptides, and analogues	**	55.5	6.28	M-H	C9H18NO8P	-0.460434	1.2973	2.52055e-06	0.000111983	-1.20536	0.433661	27648.2	63755.5	36711.1	26650	33054	20495	29440.5	19538.8	69558.8	62742.2	63314.5	59267.2	55306.1	72344.2
1.05_323.0280m/z	323.028	1.04568	neg	Uridine 3'-monophosphate	HMDB0060282	63413		C01368	101543	84-53-7	Nucleosides, nucleotides, and analogues	Ribonucleoside 3'-phosphates	Unclassified	***	46.7	37.7	M-H	C9H13N2O9P	-1.95056	1.28457	0.00301836	0.0130181	-0.384718	0.765929	144316	188420	164254	128283	153779	151061	139456	129063	176616	209358	199925	196128	202906	145587
0.77_525.1852m/z	525.185	0.7742	neg	Tiflorex	HMDB0259085				173669		Benzenoids	Benzene and substituted derivatives	Phenethylamines	*	36.9	0	2M-H	C12H16F3NS	2.6336	1.28226	0.000177768	0.0017725	-1.4371	0.369308	22332	60469.8	41301.9	29759.6	21989.7	12914.6	24231.5	3794.51	74342.3	65751	61795.4	58350.2	45814.7	56764.8
8.18_746.4100m/z	746.41	8.17737	neg	L-Methioninamide, N-(5-amino-1-oxopentyl)-L-phenylalanyl-L-phenylalanyl-L-prolyl-N-methyl-L-leucyl-	HMDB0252925				74764968		Organic acids and derivatives	Peptidomimetics	Hybrid peptides	*	48.5	62.6	M-H2O-H	C40H59N7O6S	4.03826	1.27792	0.000244454	0.0021915	-1.29924	0.40634	26332	64803.1	19155.6	22375.2	31086.9	31593.9	28134.2	25646.3	77280.5	45688.6	64299.2	53456.5	58237.2	89856.4
1.13_179.0456m/z	179.046	1.12965	neg	Nicotinuric acid	HMDB0003269	1499		C05380	68499	583-08-4	Organic acids and derivatives	Carboxylic acids and derivatives	Amino acids, peptides, and analogues	***	66	46.1	M-H	C8H8N2O3	-3.57713	1.27333	0.000118384	0.00134271	-2.35135	0.195962	8844.92	45135.9	17079.8	6001.4	9169.27	7126.82	8996.57	4695.62	28208.9	54746	27411.1	52637.6	48049.8	59761.7
2.06_164.0346m/z	164.035	2.05598	neg	(R)-2-Hydroxy-2H-1,4-benzoxazin-3(4H)-one	HMDB0038318	64534		C15769	322636		Organoheterocyclic compounds	Benzoxazines	Benzoxazinones	*	46.4	40.6	M-H	C8H7NO3	-4.55173	1.26875	4.72358e-05	0.000732588	-3.32429	0.0998362	3954.43	39609.2	4357.37	3398.93	3992.21	3768.24	4718.5	3491.36	19661.6	37898.5	41806.1	49831.8	55846	32611.3
3.68_226.0718n	271.07	3.6808	neg	L-arogenate	HMDB0304400				74413465		Organic acids and derivatives	Carboxylic acids and derivatives	Amino acids, peptides, and analogues	*	39.6	2.2	M+FA-H, 2M-H, M-H	C10H12NO5-	1.02169	1.25743	0.00111112	0.00629011	0.502332	1.4165	131318	92705.8	106978	113447	137747	135455	140435	153845	104318	74480.5	101246	85841.9	99092.1	91255.8
4.85_261.1576n	284.147	4.85165	pos	Hydroxyvalerylcarnitine	HMDB0013132				145453469		Unclassified	Unclassified	Unclassified	*	44.9	27.8	M+H, M+Na	C12H23NO5	0.0951134	1.25593	0.0462094	0.0988147	-1.70126	0.307516	22282.5	72459.5	24186.2	12092.4	32548.4	21892.7	26539	16436.2	29247.2	145894	26704.8	133930	58054.6	40926.6
4.39_182.0816m/z	182.082	4.39138	neg	4(1H)-Pyridinone, 2-ethyl-3-hydroxy-1-(2-hydroxyethyl)-	HMDB0244490	414177			86379		Organoheterocyclic compounds	Pyridines and derivatives	Hydroxypyridines	*	49.6	54.4	M-H	C9H13NO3	-3.81049	1.24756	1.81493e-07	2.52642e-05	0.835401	1.78435	74714.4	41872	72400.7	77824.5	74860.3	74483.3	71978.3	76739.1	41378.3	51384.5	32622.6	42053.3	42155.2	41638
3.73_367.1000m/z	367.1	3.7348	pos	Homovanillyl alcohol glucuronide	HMDB0240527				101422217		Organic oxygen compounds	Organooxygen compounds	Carbohydrates and carbohydrate conjugates	*	43.6	22.8	M+Na	C15H20O9	0.0579441	1.2434	0.00190754	0.00925459	-1.58148	0.33414	19059.3	57039.8	22881.6	11337.9	24661.2	16181	25564.2	13730	48206.2	63557.1	59723.4	91442.3	53516.9	25793.2
9.50_623.3801m/z	623.38	9.50492	neg	Asparagoside A	HMDB0030046	86686			3390254	14835-43-9	Lipids and lipid-like molecules	Fatty Acyls	Fatty acids and conjugates	*	52.4	66	M+FA-H	C33H54O8	0.126495	1.24113	0.000936427	0.00559664	1.14284	2.20815	70934	32123.7	41674.8	73574	59992.1	96151	71005.7	83206.7	24067.6	26053.6	24988.4	40922.4	42293.9	34416.2
0.95_353.0324m/z	353.032	0.945033	neg	Resveratrol 3-sulfate	HMDB0041772	96125			25113755		Phenylpropanoids and polyketides	Stilbenes	Unclassified	*	36.5	3.93	M+FA-H	C14H12O6S	-3.96841	1.2405	0.000301635	0.00253326	-1.62248	0.324776	17486.7	53842.4	41824	27302.7	12657.3	2743.05	16944.1	3449.07	49622.7	46027.7	48364.4	57687.9	63530.1	57821.7
1.20_307.9826m/z	307.983	1.20417	pos	xanthurenic acid 8-O-sulfate	HMDB0059741				11522049		Organoheterocyclic compounds	Quinolines and derivatives	Quinoline carboxylic acids	*	39.4	11.3	M+Na	C10H7NO7S	-3.39514	1.24048	1.69008e-05	0.000355779	0.702768	1.62763	85915.4	52785.7	102654	85542.7	77050.6	85089.9	79515.6	85639.9	57332.5	59028.2	44696.2	51362	48245.3	56050
0.82_390.0638n	389.057	0.819983	neg	3,4,9,10-Perylenetetracarboxylic Diimide	HMDB0247483				66475		Benzenoids	Phenanthrenes and derivatives	Unclassified	*	38.1	0	M-H2O-H, M-H	C24H10N2O4	-0.589742	1.23912	0.00310225	0.0132872	-2.27562	0.206524	10263.2	49695	4585.08	22576.2	11778.3	1870.89	19678.1	1090.71	53450.1	28449.4	83763.3	67696.9	40618.1	24192.2
3.37_314.0612m/z	314.061	3.37198	pos	Tibric acid	HMDB0259078				3015892		Benzenoids	Benzene and substituted derivatives	Benzenesulfonamides	*	38.3	23.2	M+H-H2O	C14H18ClNO4S	-0.0563059	1.23788	0.0208586	0.054905	-1.78939	0.289293	18007.2	62245.4	25506.2	11367.1	21238.9	13292.1	22162.3	14476.4	31521.2	107246	37051.5	116128	51517.9	30007.1
1.09_371.1449m/z	371.145	1.09282	pos	5'-(1,4-Dihydro-1-methyl-3-pyridinylcarbonyl)-3'-azido-3'-deoxythymidine	HMDB0248819				359063		Nucleosides, nucleotides, and analogues	Pyrimidine nucleosides	Pyrimidine 2',3'-dideoxyribonucleosides	*	40.9	17.3	M+H-H2O	C17H20N6O5	-3.43875	1.23632	0.00357027	0.0147308	-0.536102	0.689632	92041.9	133465	123554	110145	74887.6	76630.4	77598.5	89435.2	131881	99483.3	139276	148415	141301	140436
3.58_159.0917m/z	159.092	3.57523	pos	1,5-Naphthalenediamine	HMDB0244231	73157		C19463	16720	2243-62-1	Benzenoids	Naphthalenes	Unclassified	*	44.3	24.7	M+H	C10H10N2	0.113984	1.23296	8.7176e-06	0.000229468	0.48148	1.39617	117720	84316.2	104926	122354	127428	116432	114809	120373	80870.3	77267.3	91260.8	88633.1	89554.3	78311.3
4.75_265.0950n	266.102	4.74567	pos	N-Phenylacetylglutamic acid	HMDB0059772				11579826		Organic acids and derivatives	Carboxylic acids and derivatives	Amino acids, peptides, and analogues	**	63	28.5	M+H, M+Na, M+H-H2O	C13H15NO5	-0.24277	1.22891	3.53953e-07	3.74514e-05	2.66972	6.36306	37598.1	5908.81	29501.8	43004.3	35228.7	41809.7	30992.5	45051.9	5743.39	5567.23	6280.1	5637.72	6410.55	5813.9
3.73_542.2566n	543.264	3.7348	pos	2-O-(beta-D-galactopyranosyl-(1->6)-beta-D-galactopyranosyl) 2S,3R-dihydroxyundecanoic acid			LMFA13010050				Lipids and lipid-like molecules	Fatty Acyls	Fatty acyl glycosides	*	40.9	13.1	M+H, M+Na	C23H42O14	-1.51705	1.22666	0.000479387	0.00352215	1.32162	2.49946	59625.1	23855.2	55202.5	48557.3	75774.3	47372.5	74985.8	55857.9	37986.7	23231.2	37900	12466	19511.3	12035.9
3.76_247.0279m/z	247.028	3.7564	neg	Homovanillyl alcohol sulfate	HMDB0240528				102599558		Organic acids and derivatives	Organic sulfuric acids and derivatives	Arylsulfates	*	45.2	33.3	M-H	C9H12O6S	-1.14322	1.22418	1.53861e-05	0.000335305	-4.50923	0.0439122	1479.68	33696.2	2950.66	607.5	3014.32	403.54	1564.54	337.492	25563.9	47631.8	32104.1	44283.8	29836.5	22757
9.94_461.3119m/z	461.312	9.94333	neg	oscr#30			LMFA13040069		86289790		Lipids and lipid-like molecules	Fatty Acyls	Fatty acyl glycosides	*	45.4	28.4	M+FA-H	C23H44O6	-0.119561	1.22371	1.03652e-05	0.000254854	-1.4657	0.362061	18115.8	50035.2	13894.6	14222.8	19316.6	21993.9	20628.9	18637.8	35362.8	56703.7	42830.1	53615.9	53041.2	58657.2
1.92_557.1815m/z	557.182	1.9223	neg	sialosyl-Tn saccharide	HMDB0258278				5065953		Benzenoids	Naphthalenes	Naphthoquinones	*	51.6	65.4	M+FA-H	C19H32N2O14	-3.93788	1.22229	0.000872361	0.00532455	0.967825	1.95589	75295.8	38497	61127.4	67998.4	91318	68937.9	89642.2	72751	51583.5	31399	61975.8	32862.2	28260.8	24900.5
1.24_415.1146m/z	415.115	1.23728	pos	(1E,4Z,6a,8b,10a)-8-Angeloyloxy-10,15-dihydroxy-3-oxo-1,4,11(13)-germacratrien-12,6-olide	HMDB0032731	88659			131751292	84588-88-5	Lipids and lipid-like molecules	Prenol lipids	Terpene lactones	*	37.1	2.22	M+K	C20H24O7	-2.04764	1.22213	4.60462e-09	3.80197e-06	-33.8647	6.39313e-11	1.98601e-06	31064.8	1.98601e-06	1.98601e-06	1.98601e-06	1.98601e-06	1.98601e-06	1.98601e-06	32599.7	31495.6	38237	27502.2	29376.5	27177.7
0.85_225.0870m/z	225.087	0.847117	pos	Hydroxykynurenine	HMDB0000732	5700		C02794	89	484-78-6	Organic oxygen compounds	Organooxygen compounds	Carbonyl compounds	*	56.6	87.9	M+H	C10H12N2O4	0.210203	1.2175	0.000700166	0.00457941	-1.33418	0.396618	24766.3	62443.6	28997.8	28302.6	26081.2	21551.9	22547.6	21116.5	80359.9	44023.3	86362.7	39942.7	58001.5	65971.4
0.81_354.0950m/z	354.095	0.81405	pos	6-Amino-9-benzyl-2-(2-methoxyethoxy)-9H-purin-8-ol	HMDB0245634				10018576		Organoheterocyclic compounds	Imidazopyrimidines	Purines and purine derivatives	*	42.2	24	M+K	C15H17N5O3	-4.26408	1.21597	0.000898704	0.00543282	-0.732126	0.602016	56502.6	93855.6	63059.6	58117	60784.3	44265.5	49968	62821.1	112879	70189.6	90103.7	83311.5	89053.8	117596
3.78_417.0866m/z	417.087	3.77622	neg	Aza-anthracenedione	HMDB0248757				67435898		Organoheterocyclic compounds	Isoquinolines and derivatives	Isoquinolones and derivatives	*	38.9	0	2M-H	C13H7NO2	-3.47384	1.21285	0.00126455	0.00688008	0.607238	1.52334	105014	68936.5	95684.8	89950.1	122291	101932	117750	102475	85921.8	58358.2	91182.3	56494.5	63403.5	58258.5
8.71_593.2554m/z	593.255	8.70548	neg	[D-Met2, Pro5]-enkephalinamide	HMDB0247158				13174931		Organic acids and derivatives	Carboxylic acids and derivatives	Amino acids, peptides, and analogues	*	40.5	17.1	M-H2O-H	C30H40N6O6S	0.403343	1.20854	4.31146e-05	0.000688591	-0.677084	0.625428	54332.4	86872.4	46185.2	53237	49217.6	62265.6	50425.7	64663.6	79876.8	93494.1	81165.2	82477.7	82277.2	101943
4.95_243.0344m/z	243.034	4.9531	neg	Calcium sorbate	HMDB0303727	328230			6433506		Lipids and lipid-like molecules	Fatty Acyls	Fatty acids and conjugates	*	37.7	0	M-H2O-H	C12H14CaO4	1.78359	1.19996	3.03153e-06	0.000123121	-2.2333	0.212671	8302.72	39040.1	16049.2	15552	6215.29	689.633	10417.3	892.84	38005.5	32335.1	43146.8	43122.6	41333.8	36297.1
8.92_480.2699n	481.277	8.9211	pos	steviol-19-O-beta-D-glucoside			LMPR01040121		152758		Lipids and lipid-like molecules	Prenol lipids	Isoprenoids	*	44.8	34.5	M+H, M+Na	C26H40O8	-4.9337	1.19992	8.77519e-06	0.00023021	-0.613576	0.653574	58442.7	89420.2	53101.7	55392.3	54662.6	68394.9	56738.6	62366.4	82497.7	94743.2	78462	92602.1	93461	94755
3.72_193.0369n	192.03	3.71888	neg	L-Dopachrome	HMDB0001430			C01693	5459802		Organic acids and derivatives	Carboxylic acids and derivatives	Amino acids, peptides, and analogues	*	49.9	56.2	M-H2O-H, M-H	C9H7NO4	-3.20879	1.19915	0.000613755	0.00417556	-3.14577	0.112987	4355.12	38545.3	3267.74	4123.64	3808.47	4452.08	7423.87	3054.92	15603.1	36535.8	37232.3	50571.1	63882.9	27446.6
0.71_138.0550m/z	138.055	0.70875	pos	Trigonelline	HMDB0000875	273		C01004	5570	535-83-1	Alkaloids and derivatives	Unclassified	Unclassified	**	60.4	24.6	M+H	C7H7NO2	0.123534	1.19636	0.015702	0.0444369	-0.193711	0.874354	305780	349721	337599	310211	328329	263485	304230	290824	358439	304795	382326	360397	348688	343680
11.37_429.2644m/z	429.264	11.3737	neg	S-Oblatone B			LMPK13070006				Lipids and lipid-like molecules	Polyketides	Aromatic polyketides	*	52.6	67.8	M-H	C26H38O5	-0.597043	1.18063	0.0149654	0.0429036	-1.97364	0.25461	13194.5	51822.6	13674.6	12126	13292.4	11152	16715.9	12206.4	22108.5	88387.5	21984.5	93664.5	50944.5	33846.2
1.03_543.0648m/z	543.065	1.02523	pos	Bathocuproine disulfonate	HMDB0248880						Organoheterocyclic compounds	Quinolines and derivatives	Phenylquinolines	*	36.4	2.33	M+Na	C26H20N2O6S2	-1.43951	1.174	0.00279645	0.0123014	0.812752	1.75656	81155	46201.1	65084.6	81799.1	65367.7	85373.1	72026	117279	35103	47333.4	62709.3	42193	49212.7	40655.3
1.19_175.1208n	176.128	1.18913	pos	N-(3-Hydroxypropyl)valine	HMDB0255001				43468391		Organic acids and derivatives	Carboxylic acids and derivatives	Amino acids, peptides, and analogues	***	63.2	43.7	M+H, M+Na	C8H17NO3	-0.410243	1.17395	4.02365e-06	0.000145823	-0.536513	0.689435	65336.6	94768.4	57907	67613.3	60519.5	73826.6	63418.9	68734.5	93914.6	102675	97413.3	94585.4	85986.3	94035.2
0.85_433.0196m/z	433.02	0.847117	pos	Quercetin 3,7-dimethyl ether 4'-sulfate		51090	LMPK12112676		44259647		Lipids and lipid-like molecules	Polyketides	Flavonoids	*	39.9	10.8	M+Na	C17H14O10S	-0.902495	1.17035	0.00349384	0.0144917	0.476411	1.39128	119977	86235.3	140822	102360	107116	132160	100488	136918	84333	92233.9	71956.2	74219.4	95423.5	99246
1.34_362.1141n	363.121	1.34065	pos	Isochamanetin			LMPK12140146		21721817		Lipids and lipid-like molecules	Polyketides	Flavonoids	*	43.8	36.9	M+H, M+Na	C22H18O5	-3.77822	1.17034	0.000286236	0.00243187	0.65693	1.57672	87184.9	55294.9	74478.8	90851	85271.5	92782.9	93037.3	86687.7	68493.1	52807.3	71605.5	46913.2	52956.7	38993.9
3.58_678.2151n	701.204	3.57523	pos	Linoside A			LMPK12111060		102276650		Lipids and lipid-like molecules	Polyketides	Flavonoids	*	38	4.13	M+H, M+Na	C32H38O16	-1.31855	1.16895	3.84964e-05	0.000639604	1.07696	2.10959	57183.8	27106.6	59519.8	43154.2	65441.4	55333.3	55540	64114.4	23005.4	15481.2	27269.3	31418.1	32680	32785.8
3.26_146.1176m/z	146.118	3.26033	pos	N,N-dimethyl-L-Valine		44985			11008044	2812-32-0	Unclassified	Unclassified	Unclassified	*	49.7	50.2	M+H	C7H15NO2	0.197266	1.16798	9.69881e-06	0.000244138	0.76141	1.69515	73748.7	43505.8	56939.2	75602	74178.4	80871.9	73523.8	81377.1	40876.1	43952.6	42262.6	45923.4	44142.2	43877.9
1.05_230.1862m/z	230.186	1.05102	pos	N1,N8-Diacetylspermidine	HMDB0041947				389613		Organic acids and derivatives	Carboxylic acids and derivatives	Carboxylic acid derivatives	**	54.6	2.48	M+H	C11H23N3O2	-0.37302	1.16541	0.0180812	0.0494427	-5.63816	0.0200791	786.746	39182.4	1989.82	1.98601e-06	1.98601e-06	1.98601e-06	1.98601e-06	2730.66	5837.24	68950.7	7819.07	87516.1	40734.8	24236.3
8.52_455.2648m/z	455.265	8.52387	neg	DG(2:0/18:3(9,11,15)-OH(13)/0:0)	HMDB0297035						Unclassified	Unclassified	Unclassified	*	40.7	9.28	M+FA-H	C23H38O6	-0.537125	1.16364	1.39134e-06	8.33345e-05	-0.554183	0.681043	62185.9	91309.9	58602.7	63595.1	58001	71600.5	55030.5	66285.8	93585.6	95849.6	92479.7	89065.6	86256.9	90621.9
1.29_259.0427m/z	259.043	1.289	pos	Thiophene-4,5-epoxide	HMDB0060925				131769994		Phenylpropanoids and polyketides	Phenylpropanoic acids	Unclassified	*	38.8	10.8	M+H-H2O	C14H12O4S	1.15876	1.16052	3.72114e-06	0.000138856	-1.68919	0.310101	12852.3	41445.7	11307.3	9663.14	10798.7	20140.2	13357.5	11847.2	29161.1	46305.5	38152.1	44294.5	45121.9	45639
3.91_893.4552m/z	893.455	3.90698	neg	Medicagenic acid 28-O-[b-D-xylosyl-(1->4)-a-L-rhamnosyl-(1->2)-a-L-arabinosyl] ester	HMDB0039295	93882			131752601	129570-95-2	Lipids and lipid-like molecules	Prenol lipids	Triterpenoids	*	42	26.2	M-H2O-H	C46H72O18	1.2806	1.14959	0.00443619	0.0172921	-4.48311	0.0447146	1585.07	35448.5	2811.23	1274.71	422.104	1285.16	1059.88	2657.32	7730.2	58354.4	7767.11	54530.3	47607.6	36701.7
0.75_214.0240n	259.022	0.747467	neg	5-Deoxyribose-1-phosphate	HMDB0060393	71276		C16637	24906327	72448-60-3	Organic oxygen compounds	Organooxygen compounds	Carbohydrates and carbohydrate conjugates	**	62.6	27.2	M-H, M+FA-H	C5H11O7P	-1.12753	1.1465	0.00348575	0.0144749	-0.81313	0.569146	46810.4	82246.8	65581.8	41620.1	65196.6	35305	39354.5	33804.4	100430	100029	73171.1	67001.6	60535	92313.6
1.08_213.1234m/z	213.123	1.07807	pos	Prolylproline	HMDB0011180	23801			11622593	20488-28-2	Organic acids and derivatives	Carboxylic acids and derivatives	Amino acids, peptides, and analogues	**	54.8	15.1	M+H	C10H16N2O3	0.167375	1.14384	5.8781e-05	0.000839053	0.564644	1.47902	88480.4	59823.6	87908.4	81517.8	98002.8	85799.4	89643.7	88010.4	67976.6	46840.6	69917.6	51669.3	62880.7	59656.5
3.68_288.0481n	269.03	3.6808	neg	malotilate	HMDB0254316	315092			4006		Organic acids and derivatives	Carboxylic acids and derivatives	Dicarboxylic acids and derivatives	*	37.8	0	M-H2O-H, 2M-H, M-H	C12H16O4S2	-3.11729	1.142	0.000295648	0.00249078	0.869991	1.82765	68524.7	37493.3	49267.9	62196.2	79132.3	79052.3	76449.5	65050.3	48292.8	27911.2	44252.9	34138	34672.7	35692.4
8.81_501.2680m/z	501.268	8.81328	neg	Histidylprolineamide	HMDB0253186				13469004		Organic acids and derivatives	Carboxylic acids and derivatives	Amino acids, peptides, and analogues	*	38.5	2.3	2M-H	C11H17N5O2	-2.28009	1.13912	7.20841e-08	1.66663e-05	-1.90752	0.26655	9836.66	36903.6	8819.01	12798.7	9343.68	9618.16	9127.13	9313.24	34073.2	35989	36200.1	31618.9	38762.2	44778.1
1.21_450.9554m/z	450.955	1.21147	neg	3-(Methylsulfonyl)-2-oxoimidazolidine-1-carbonyl chloride	HMDB0246658						Organic nitrogen compounds	Organonitrogen compounds	Sulfonylureas	*	41.5	34.4	2M-H	C5H7ClN2O4S	-0.732964	1.1369	2.88201e-06	0.000120391	0.96954	1.95822	56010.8	28603	55197.1	50550.6	52018.7	53257.2	59063.2	65978.1	29761.6	33995.1	28648.8	22573.8	24631.6	32007
0.71_205.0819m/z	205.082	0.70875	pos	L-beta-aspartyl-L-alanine	HMDB0011162	62011			14284576		Organic acids and derivatives	Peptidomimetics	Hybrid peptides	***	62.7	30.7	M+H	C7H12N2O5	0.0365303	1.12397	0.000119374	0.00135014	0.262852	1.19985	170657	142232	178979	173845	159897	176095	157198	177927	137681	152329	135544	143735	138309	145795
0.82_174.0401m/z	174.04	0.819983	neg	D-N-(Carboxyacetyl)alanine	HMDB0039163	93757			21257161	19764-27-3	Organic acids and derivatives	Carboxylic acids and derivatives	Amino acids, peptides, and analogues	***	64.6	33.6	M-H	C6H9NO5	-4.17781	1.11905	8.14035e-05	0.00103906	-0.787837	0.579212	38701.2	66817	33875.1	44803.4	41681.6	32609.4	42808.7	36429.1	79436.7	56550.2	74172.2	71624.3	61642.6	57476.1
12.92_456.8386m/z	456.839	12.9212	pos	3-(3,5-Diiodo-4-hydroxyphenyl)lactate	HMDB0059636			C04367	440310		Phenylpropanoids and polyketides	Phenylpropanoic acids	Unclassified	*	42.3	20.4	M+Na	C9H8I2O4	-4.1062	1.11509	0.00288766	0.012586	0.156351	1.11446	300349	269501	320848	289050	283237	298743	289087	321132	263590	262396	258757	270752	279269	282241
0.68_587.0550m/z	587.055	0.682967	neg	4-[(2,4-Dihydroxyphenyl)azo]benzenesulfonic acid	HMDB0037835	92643			11035	2050-34-2	Organoheterocyclic compounds	Azobenzenes	Unclassified	*	38.4	0	2M-H	C12H10N2O5S	0.243108	1.11372	0.0359487	0.0825004	0.809813	1.75298	101230	57747.1	40646.5	121436	79061.6	139072	83810.6	143352	54742.3	47210.4	48660.9	93782.8	51011	51075.4
4.28_160.1332m/z	160.133	4.27748	pos	DL-2-Aminooctanoic acid	HMDB0000991	5923	LMFA01100056		69522	644-90-6	Organic acids and derivatives	Carboxylic acids and derivatives	Amino acids, peptides, and analogues	*	52.3	62.5	M+H	C8H17NO2	0.133059	1.10941	0.000672975	0.00444672	0.437877	1.35461	118347	87365.8	99758.4	117047	126469	129446	122195	115164	76044.9	84415.7	73531.3	89864.1	100953	99386.4
11.73_402.2254n	425.215	11.7324	pos	5S-HETE di-endoperoxide		74966	LMFA03000011		52921873		Lipids and lipid-like molecules	Fatty Acyls	Eicosanoids	*	43.6	19.7	M+Na, M+K, M+H	C20H34O8	-0.0136242	1.10678	0.00496702	0.0187787	0.327785	1.25509	147519	117537	162362	144190	140226	162617	121579	154137	121527	113511	135454	96370.1	124748	113610
2.25_453.1513m/z	453.151	2.24618	neg	Melatonin glucuronide	HMDB0060830						Nucleosides, nucleotides, and analogues	Nucleoside and nucleotide analogues	1-pyranosylindoles	*	41.7	10.4	M+FA-H	C19H24N2O8	-0.376696	1.10528	6.85253e-05	0.000930822	0.745977	1.67711	70418.4	41987.9	54347.5	76019.1	72679	74098.5	70622.6	74743.4	32853	41387.8	35432.1	46285.4	51782.5	44186.9
3.37_147.0441m/z	147.044	3.37198	pos	Coumarin	HMDB0001218	3525		C05851	323	91-64-5	Phenylpropanoids and polyketides	Coumarins and derivatives	Unclassified	*	48.5	44.2	M+H	C9H6O2	0.353994	1.09828	0.0287369	0.0700797	-1.73612	0.300176	15451.2	51473.9	20153.3	10840.3	19232.6	11334.2	19430.5	11716.4	26170.6	91012.5	31529.9	98832.5	39559.8	21738.2
11.90_318.2771n	341.266	11.9026	pos	1-O-(2R-hydroxy-pentadecyl)-sn-glycerol			LMGL01020062		137323863		Lipids and lipid-like molecules	Glycerolipids	Monoradylglycerols	*	40.6	6.49	M+H, M+NH4, M+Na	C18H38O4	0.140248	1.09075	0.000456639	0.00339534	0.152812	1.11173	273027	245586	285847	266899	263593	273778	261447	286595	239558	241427	253064	255892	244075	239501
0.67_338.0870m/z	338.087	0.67065	neg	HMBOA-Glc	HMDB0037263	92216			77195052	17622-26-3	Organic oxygen compounds	Organooxygen compounds	Carbohydrates and carbohydrate conjugates	*	38.2	1.34	M-H2O-H	C15H19NO9	-3.17992	1.08848	4.63649e-05	0.00072679	0.53755	1.4515	82960.4	57154.7	86860.7	86571.8	82268.6	77100.6	73207.8	91752.7	59007.6	44811.3	61624.9	57769.4	58532.8	61182.3
3.72_221.0688n	222.076	3.71728	pos	Methyl 5-hydroxyoxindole-3-acetate	HMDB0038990	93597			71391107		Organoheterocyclic compounds	Indoles and derivatives	Indolyl carboxylic acids and derivatives	**	55.6	1.67	M+H-H2O, M+H	C11H11NO4	-0.11771	1.08702	0.0122245	0.0369769	-2.3213	0.200088	8066.09	40312.8	10679	4552.21	11153.2	6942.82	10235.9	4833.36	17594.7	68775	21748.3	76044.1	35764.9	21949.7
2.25_310.0019m/z	310.002	2.24618	neg	Flurochloridone	HMDB0252372	68841		C11100	91677	61213-25-0	Organoheterocyclic compounds	Pyrrolidines	Phenylpyrrolidines	*	39.1	37.4	M-H	C12H10Cl2F3NO	0.197939	1.08239	0.00191892	0.00929577	0.296672	1.22831	157424	128164	147055	161407	156875	166556	156906	155747	133530	104356	152071	124974	133632	120420
0.73_236.1492m/z	236.149	0.7349	pos	2-Hydroxydecanedioic acid	HMDB0000424	5413	LMFA01170076		128458	103963-71-9	Organic acids and derivatives	Hydroxy acids and derivatives	Medium-chain hydroxy acids and derivatives	*	40.7	12.7	M+NH4	C10H18O5	-0.0511227	1.08142	0.00251375	0.0113755	0.760081	1.69359	72939.7	43068.2	63692.5	90598.9	56468	77941.3	57273.7	91663.6	36638.6	31658.5	42125.9	42312.8	49786.9	55886.3
1.26_147.0655m/z	147.065	1.26378	neg	(2R,3R,4R)-Hexane-1,2,3,4,6-pentol	HMDB0242546				14048461		Organic oxygen compounds	Organooxygen compounds	Carbohydrates and carbohydrate conjugates	*	40.8	11.4	M-H2O-H	C6H14O5	-4.83408	1.07642	9.69349e-07	6.84919e-05	-0.840373	0.558499	30488.4	54589.9	33922.2	30489.4	31599.9	27818.7	32436	26664.3	52538.6	60151.3	48031.7	57675.6	50680.7	58461.4
9.17_458.3476m/z	458.348	9.1709	pos	8-[(2R,3S)-3-(8-Hydroxyoctyl)oxiran-2-yl]octanoylcarnitine	HMDB0241808						Lipids and lipid-like molecules	Fatty Acyls	Fatty acid esters	*	51.7	62.5	M+H	C25H47NO6	0.0120178	1.07448	0.00748658	0.0255586	-1.17168	0.443904	25644.6	57770.7	36222.6	36991.5	11359.1	18902.5	17308	33084	40149.2	54685.3	31980.8	58602.7	72494.8	88711.5
3.58_144.0808m/z	144.081	3.57523	pos	3-[(5-Methyl-2-furanyl)methyl]-1H-pyrrole	HMDB0040042	94583			55297595	118248-37-6	Organoheterocyclic compounds	Pyrroles	Substituted pyrroles	*	50.8	56.3	M+H-H2O	C10H11NO	0.114913	1.07251	1.05787e-05	0.000258568	0.536185	1.45013	80878.3	55773	73158.7	82803.5	88602.4	80483.6	77387.7	82833.9	54364.4	47952.6	61397.5	58289.5	61189.7	51444.5
11.14_661.2607m/z	661.261	11.1436	neg	Ciprofloxacin	HMDB0014677	1772		C05349	2764	85721-33-1	Organoheterocyclic compounds	Quinolines and derivatives	Quinoline carboxylic acids	*	39	0	2M-H	C17H18FN3O3	2.33004	1.06376	0.0342637	0.0796794	0.509317	1.42338	126657	88983.2	68125	135098	121266	173256	131219	130974	110946	90502.5	98566.3	64930.9	93452.4	75500.9
0.72_421.0351m/z	421.035	0.720717	neg	3,5-Dinitrobenzamide	HMDB0246066	313418			4511	121-81-3	Benzenoids	Benzene and substituted derivatives	Nitrobenzenes	*	36.3	0	2M-H	C7H5N3O5	-8.30866	1.05851	0.000172332	0.00173987	1.14942	2.21824	47618.1	21466.6	30650.6	49260.9	50769.6	60087.5	41847.1	53093.1	23735.5	24216.3	25726.3	22772.9	15316.8	17031.9
1.30_347.0618n	392.06	1.30195	neg	2'-Deoxyguanosine 5'-monophosphate	HMDB0001044			C00362	65059	902-04-5	Nucleosides, nucleotides, and analogues	Purine nucleotides	Purine deoxyribonucleotides	*	42.2	16.8	M-H, M+FA-H	C10H14N5O7P	-3.66114	1.05146	0.000537487	0.00382311	-0.682643	0.623023	43024.6	69057.7	35899.1	38853	37285.4	51770.9	45048.6	49290.3	53472	73849	66675.4	68402.3	65373.8	86574.1
0.70_301.1522m/z	301.152	0.697183	pos	1,4,10,13-Tetraoxa-7,16-diazacyclooctadecane	HMDB0244223	458479			72805		Organic nitrogen compounds	Organonitrogen compounds	Amines	*	46.5	45.5	M+K	C12H26N2O4	-0.945395	1.04736	5.03722e-06	0.00016773	-2.70371	0.153498	4283.71	27907.3	11783.1	2078.1	5895.26	1.98601e-06	5945.81	1.98601e-06	24036.8	32393.6	29145.4	25900.2	21979.4	33988.5
11.16_149.0234m/z	149.023	11.159	pos	Phthalic acid	HMDB0002107	6489		C01606	1017	88-99-3	Benzenoids	Benzene and substituted derivatives	Benzoic acids and derivatives	*	53.3	71.8	M+H-H2O	C8H6O4	0.236853	1.04616	0.000145099	0.00154443	0.244211	1.18444	156318	131976	166791	153268	148659	154918	150089	164184	126439	127469	128254	128769	138706	142217
9.76_623.3802m/z	623.38	9.76038	neg	1,25-Dihydroxyvitamin D3 3-glycoside		42537	LMST03020611		21764985		Lipids and lipid-like molecules	Steroids and steroid derivatives	Secosteroids	*	45.4	32.9	M+FA-H	C33H54O8	0.292611	1.04614	0.00121313	0.00666784	0.883895	1.84535	60539.3	32806.4	45335.4	67750.1	43739.5	74117.1	59797.9	72496	19416.5	33832.8	35319.6	38585	39174.2	30510.2
0.75_149.0447m/z	149.045	0.747467	neg	D-Xylose	HMDB0000098	314		C00181	135191	58-86-6	Organic oxygen compounds	Organooxygen compounds	Carbohydrates and carbohydrate conjugates	**	58.5	14.4	M-H	C5H10O5	-5.78766	1.04556	0.00087978	0.00535357	1.33979	2.53114	44448.5	17560.6	38485.2	28658.3	65738.5	40981.4	51442.1	41385.6	23890.5	20585.1	24097.9	14699.7	11619.3	10471.3
12.27_284.2947m/z	284.295	12.2709	pos	3E,13Z-octadecadien-1-ol		36505	LMFA05000048		5283297		Lipids and lipid-like molecules	Fatty Acyls	Fatty alcohols	*	44.6	26.6	M+NH4	C18H34O	-0.313454	1.04241	0.000544442	0.00384722	0.306696	1.23687	128703	104055	146514	118102	127815	120080	121842	137866	107057	103003	100377	99987.9	111360	102548
4.39_311.0495m/z	311.05	4.39138	neg	Allantoxanamide	HMDB0247204				188244		Organic acids and derivatives	Carboxylic acids and derivatives	Carboxylic acid derivatives	*	39.2	0	2M-H	C4H4N4O3	0.319184	1.04219	3.95325e-08	1.38218e-05	0.781748	1.71921	53424	31074.7	54642	56328.2	53947.8	51192.8	49898.9	54534.2	33386.6	27934.9	28068.6	29845.7	34287.4	32924.9
1.34_344.0680n	389.066	1.33682	neg	[Acetyl-[2-(5-methoxy-1H-indol-3-yl)ethyl]amino]oxy hydrogen sulfate	HMDB0257614				18783750		Organoheterocyclic compounds	Indoles and derivatives	Indoles	*	46.8	39.5	M+FA-H, 2M-H	C13H16N2O7S	0.474589	1.04195	0.000177046	0.00176988	-0.417508	0.748717	74543.7	99561.9	66055.5	77055.8	88558	72491.2	75498.5	67602.8	95929.5	92815.8	108899	92580.2	105393	101754
0.72_90.0313n	179.055	0.720717	neg	D-Lactic acid	HMDB0001311	6150		C00256	61503	10326-41-7	Organic acids and derivatives	Hydroxy acids and derivatives	Alpha hydroxy acids and derivatives	***	74.9	86.8	M+FA-H, 2M-H	C3H6O3	-4.14103	1.03952	0.0132461	0.0391685	0.566246	1.48067	97515.6	65859.3	96746.2	68216.6	132980	84222.6	114889	88039.9	73249.6	59601.3	85712.8	57101.3	57952.9	61537.7
1.96_250.0144n	249.007	1.96228	neg	Hydroxymethoxyphenylcarboxylic acid-O-sulphate	HMDB0060000				124202111		Benzenoids	Phenols	Methoxyphenols	*	40.6	10.5	M-H, M+FA-H	C8H10O7S	-1.33257	1.03559	0.000575149	0.0039854	0.793082	1.73277	60559.4	34949.4	56490.1	49500.1	74128.4	59722.9	65876	57638.6	41512.2	39209.8	47049.3	30738.3	30111.5	21075.3
1.87_492.2432n	493.251	1.86807	pos	Vorapaxar	HMDB0259873				72455102		Organoheterocyclic compounds	Naphthofurans	Unclassified	*	36.5	0	M+H, M+Na	C29H33FN2O4	1.63481	1.03555	0.00256073	0.01152	1.13927	2.2027	51522.2	23390.5	42459.3	44375.1	68375.6	42357.6	66217	45348.8	34302.2	17846	41784.3	20959.8	15440.6	10010.1
1.16_314.0687n	315.076	1.15703	pos	(R,R)-chrysanthemyl diphosphate		53301	LMPR0102060019	C18051	24883448		Lipids and lipid-like molecules	Prenol lipids	Isoprenoids	*	39.7	1.47	M+H, M+K, M+Na	C10H20O7P2	0.731118	1.03377	0.000703182	0.00458608	0.350102	1.27465	122146	95826.8	105908	112891	140135	120293	123914	129733	101555	94109.4	99514.5	100346	92297.1	87138.2
0.64_301.1722m/z	301.172	0.636217	pos	IU1		64772			675434	314245-33-5	Unclassified	Unclassified	Unclassified	*	41.4	18.6	M+H	C18H21FN2O	3.62432	1.03342	0.010469	0.0329369	0.846781	1.79848	64138.7	35662.7	102271	48463	45311	62730.1	53061.7	72995.4	34668.7	47890.3	30878.7	29953.9	35226.6	35357.8
1.14_283.0015m/z	283.001	1.14228	pos	5-Methylthioribulose 1-phosphate	HMDB0001299	6143		C04582	174549	86316-83-8	Organic oxygen compounds	Organooxygen compounds	Carbonyl compounds	*	37.7	0	M+Na	C6H13O7PS	1.05664	1.02869	9.31167e-05	0.00113972	1.15126	2.22109	43249.5	19472.3	32935.8	40889.3	39414	51102.4	37649.2	57506.6	19209.1	21687.3	18614.8	17761.3	19444	20117.1
1.15_400.1037n	399.096	1.14738	neg	Elesclomol		64715			300471	488832-69-5	Unclassified	Unclassified	Unclassified	*	37.8	2.36	M-H, 2M-H	C19H20N4O2S2	2.35473	1.02848	0.00890549	0.0291254	-0.916798	0.529683	35511.8	67043.4	46091.1	50852.4	32623.5	16474	29719.6	37310.1	92490	45325.2	81672.4	46938.2	54655.3	81179.5
3.59_453.1085m/z	453.109	3.58758	neg	methylresorufin	HMDB0254663				129632179		Organoheterocyclic compounds	Benzoxazines	Phenoxazines	*	39.4	2.8	2M-H	C13H9NO3	-1.47567	1.02645	6.07832e-05	0.000859031	-6.13945	0.0141854	348.096	24539	663.918	91.8278	504.391	157.659	551.976	118.802	19278.6	29457.9	40300.7	16352.5	23070.6	18773.8
5.29_162.1256n	185.115	5.29105	pos	1-O-Pentylglycerol	HMDB0243976				90819		Lipids and lipid-like molecules	Glycerolipids	Monoradylglycerols	*	41.9	11.5	M+H, M+NH4, M+Na	C8H18O3	-0.155693	1.01772	0.00507085	0.0190644	0.161707	1.11861	243425	217614	269956	238492	232029	247603	224751	247719	213486	208077	220010	212715	230916	220481
1.20_273.9986n	312.962	1.20417	pos	(2S,3S,4S,5R)-3,4,5-Trihydroxy-6-sulfooxyoxane-2-carboxylic acid	HMDB0258086						Organic oxygen compounds	Organooxygen compounds	Carbohydrates and carbohydrate conjugates	*	39.4	10.2	M+H, M+K	C6H10O10S	-3.23556	1.01712	8.89421e-06	0.000231841	0.686564	1.60945	58778.2	36520.8	62565.1	59126	52945.6	60570.1	54851.8	62610.5	37013.2	46586.5	32298.8	35015.2	32934.2	35276.7
0.77_553.2028m/z	553.203	0.773117	pos	PtdIns-(1,2-dihexanoyl)		64898			192401		Unclassified	Unclassified	Unclassified	*	38.2	0	M+Na	C21H39O13P	1.37571	1.01679	0.000901919	0.00544016	-3.12627	0.114525	3296.88	28787.5	5775.4	1.98601e-06	1.98601e-06	7487.28	6518.61	1.98601e-06	14353	40067.5	27954.2	27172.2	47057.1	16121.1
1.25_393.1334m/z	393.133	1.2549	pos	Brivanib	HMDB0249386				11451527		Organic oxygen compounds	Organooxygen compounds	Ethers	*	36.8	0	M+Na	C19H19FN4O3	0.291052	1.01649	5.07141e-08	1.51665e-05	-7.32226	0.00624855	136.438	21835.2	1.98601e-06	1.98601e-06	818.628	1.98601e-06	1.98601e-06	1.98601e-06	22472.8	22385.4	27932.7	19935.1	21517.2	16767.7
1.15_404.1045m/z	404.105	1.14738	neg	3-[[4-[(5-Nitropyridin-2-yl)hydrazinylidene]-3-oxocyclohexa-1,5-dien-1-yl]-propylamino]propane-1-sulfonic acid	HMDB0244401				3082665		Organic 1,3-dipolar compounds	Allyl-type 1,3-dipolar organic compounds	Organic nitro compounds	*	36.9	0	M-H2O-H	C17H21N5O6S	2.59164	1.01642	0.0370853	0.0843984	-0.180899	0.882153	270466	306597	271849	285724	287286	242809	263813	271314	308675	248443	329606	289680	332052	331126
1.94_471.0584m/z	471.058	1.94127	neg	N-(4-(7-Diethylamino 4-methylcoumarin-3-yl)phenyl)iodoacetamide	HMDB0250893				127530		Phenylpropanoids and polyketides	Isoflavonoids	Isoflav-3-enes	*	37.5	0	M-H2O-H	C22H23IN2O3	1.86128	1.0134	0.000809279	0.00504632	0.43614	1.35298	94566.5	69895	92750.6	89463.7	98298.9	90129.3	102869	93887.3	81343.3	63095.9	88035.6	64071.7	62140.3	60683.3
1.43_404.1195m/z	404.119	1.43102	neg	L-DOPA 3'-glucoside	HMDB0029452	86279			72983473	2275-95-8	Organic acids and derivatives	Carboxylic acids and derivatives	Amino acids, peptides, and analogues	*	48	44.6	M+FA-H	C15H21NO9	-1.00452	1.01317	1.6783e-05	0.00035516	0.508473	1.42254	75315.6	52944.3	71848.1	78994.9	85794.5	70590.6	70230.2	74435.5	58665.4	52233.1	55437.1	49991.1	53080.7	48258.6
0.65_496.1655m/z	496.166	0.650033	pos	Nikkomycin	HMDB0255605				353481		Lipids and lipid-like molecules	Steroids and steroid derivatives	Bile acids, alcohols and derivatives	*	38.6	0	M+H	C20H25N5O10	-3.8453	1.0091	0.00169478	0.0084676	-0.655915	0.634673	47475.1	74802.5	57145.3	52909.2	38898.6	50707.2	42283.1	42907.4	88821.6	61925.4	73714.8	54435.1	83974	85944.1
0.67_329.0867m/z	329.087	0.67065	neg	D-Methionine (S)-S-oxide	HMDB0250776	6428			847	62697-73-8	Organic acids and derivatives	Carboxylic acids and derivatives	Amino acids, peptides, and analogues	**	50.7	0	2M-H	C5H11NO3S	6.13833	1.0084	1.70314e-06	9.23953e-05	1.23671	2.3566	36950	15679.4	38621.4	32131.3	32561.5	37905.8	37556	42924.1	20260.2	10543.9	17479.5	15682.6	13610.5	16499.4
3.58_469.1019m/z	469.102	3.57523	pos	cephamycin C	HMDB0249812				123731		Organoheterocyclic compounds	Lactams	Beta lactams	*	44.7	42.8	M+Na	C16H22N4O9S	4.39582	1.00801	6.73387e-05	0.000921669	-2.881	0.135748	3687.13	27161.6	8213.95	211.655	7215.41	4056.93	2028.06	396.757	28830.2	35178.3	35760.9	16830.1	18138.6	28231.5
6.85_323.0133m/z	323.013	6.85457	neg	N-Nitrosothiazolidine-4-carboxylic acid	HMDB0040192	94727			104890	86594-16-3	Organic acids and derivatives	Carboxylic acids and derivatives	Amino acids, peptides, and analogues	*	39.1	0	2M-H	C4H6N2O3S	2.38291	1.00788	0.00393889	0.0158373	-0.0876027	0.941085	459441	488204	483088	455889	458823	454756	455187	448904	507021	466784	502311	481999	485126	485981
1.21_273.0017m/z	273.002	1.21147	neg	D-Glucuronic acid 1-phosphate	HMDB0003976			C05385	439432		Organic oxygen compounds	Organooxygen compounds	Carbohydrates and carbohydrate conjugates	*	43.2	21.7	M-H	C6H11O10P	-0.0875965	1.00698	1.18433e-06	7.45858e-05	0.762306	1.6962	52443.6	30918.3	48373.2	53061.5	51051.4	48865.5	57147.2	56162.8	36367.8	33066.2	30584.7	25834.8	30041.4	29614.8
1.45_388.1176m/z	388.118	1.4494	neg	phenyl [1-(N-succinylamino)pentyl]phosphonate			LMFA08020199		444107		Lipids and lipid-like molecules	Fatty Acyls	Fatty amides	*	38.4	0	M+FA-H	C15H22NO6P	2.64464	1.00153	0.0184083	0.050044	0.20195	1.15025	237105	206133	199342	228998	256196	255008	246617	236470	221926	187174	227302	203084	208490	188824
