# Supplementary material for: Natural Coumarin Shows Toxicity to Spodoptera litura by Inhibiting Detoxification Enzymes and Glycometabolism
Source: Int J Mol Sci. 2023 Aug 24;24(17):13177. doi: 10.3390/ijms241713177 (PMC10488291; doi:10.3390/ijms241713177)
Supplement: Supplementary file 1 [file ijms-24-13177-s001.zip › Table S5.xlsx]

## Sheet: Cou-24h_vs_Cou-0h
Table S5. KEGG enrichemnt analysis of differential metabolites at 0 h to 24 h in S. litura after coumarin treatment
ID Annotation	Annotation	in set	set	in background	background	RichFactor	p-value	-lg(p-value)	FDR correction	Matching IDs	URL
tnl00250	Alanine, aspartate and glutamate metabolism	5	58	28	2838	0.178571	0.00020536	3.68748	0.00934437	C00026 C00042 C00152 C00158 C00232	https://www.genome.jp/kegg-bin/show_pathway?tnl00250/tnl:C00026%09red/tnl:C00042%09red/tnl:C00152%09blue/tnl:C00158%09red/tnl:C00232%09red
tnl00230	Purine metabolism	8	58	95	2838	0.0842105	0.000565494	3.24757	0.00934437	C00130 C00262 C00294 C00330 C00366 C00387 C00499 C04677	https://www.genome.jp/kegg-bin/show_pathway?tnl00230/tnl:C00130%09blue/tnl:C00262%09blue/tnl:C00294%09blue/tnl:C00330%09blue/tnl:C00366%09blue/tnl:C00387%09blue/tnl:C00499%09red/tnl:C04677%09blue
tnl00020	Citrate cycle (TCA cycle)	4	58	20	2838	0.2	0.000596449	3.22443	0.00934437	C00026 C00042 C00158 C00417	https://www.genome.jp/kegg-bin/show_pathway?tnl00020/tnl:C00026%09red/tnl:C00042%09red/tnl:C00158%09red/tnl:C00417%09red
tnl00310	Lysine degradation	5	58	50	2838	0.1	0.00314011	2.50305	0.0368963	C00026 C00042 C00322 C00739 C03793	https://www.genome.jp/kegg-bin/show_pathway?tnl00310/tnl:C00026%09red/tnl:C00042%09red/tnl:C00322%09red/tnl:C00739%09blue/tnl:C03793%09blue
tnl00240	Pyrimidine metabolism	5	58	65	2838	0.0769231	0.00969567	2.01342	0.0634166	C00029 C00364 C00475 C01368 C02067	https://www.genome.jp/kegg-bin/show_pathway?tnl00240/tnl:C00029%09blue/tnl:C00364%09blue/tnl:C00475%09blue/tnl:C01368%09blue/tnl:C02067%09red
tnl00650	Butanoate metabolism	4	58	42	2838	0.0952381	0.00986282	2.006	0.0634166	C00026 C00042 C00232 C00497	https://www.genome.jp/kegg-bin/show_pathway?tnl00650/tnl:C00026%09red/tnl:C00042%09red/tnl:C00232%09red/tnl:C00497%09blue
tnl00220	Arginine biosynthesis	3	58	23	2838	0.130435	0.0107327	1.96929	0.0634166	C00026 C00062 C00624	https://www.genome.jp/kegg-bin/show_pathway?tnl00220/tnl:C00026%09red/tnl:C00062%09blue/tnl:C00624%09blue
tnl02010	ABC transporters	6	58	93	2838	0.0645161	0.0107943	1.96681	0.0634166	C00062 C00089 C00135 C00243 C01083 C01606	https://www.genome.jp/kegg-bin/show_pathway?tnl02010/tnl:C00062%09blue/tnl:C00089%09red/tnl:C00135%09red/tnl:C00243%09red/tnl:C01083%09red/tnl:C01606%09blue
tnl00052	Galactose metabolism	4	58	46	2838	0.0869565	0.0135359	1.86851	0.0706874	C00029 C00052 C00089 C00243	https://www.genome.jp/kegg-bin/show_pathway?tnl00052/tnl:C00029%09blue/tnl:C00052%09red/tnl:C00089%09red/tnl:C00243%09red
tnl00260	Glycine, serine and threonine metabolism	4	58	50	2838	0.08	0.0179848	1.7451	0.0803484	C00263 C00740 C02291 C02737	https://www.genome.jp/kegg-bin/show_pathway?tnl00260/tnl:C00263%09blue/tnl:C00740%09red/tnl:C02291%09blue/tnl:C02737%09red
tnl00472	D-Arginine and D-ornithine metabolism	2	58	11	2838	0.181818	0.0200583	1.69771	0.0803484	C00062 C00515	https://www.genome.jp/kegg-bin/show_pathway?tnl00472/tnl:C00062%09blue/tnl:C00515%09blue
tnl00970	Aminoacyl-tRNA biosynthesis	4	58	52	2838	0.0769231	0.0205145	1.68794	0.0803484	C00062 C00135 C00152 C00234	https://www.genome.jp/kegg-bin/show_pathway?tnl00970/tnl:C00062%09blue/tnl:C00135%09red/tnl:C00152%09blue/tnl:C00234%09blue
tnl00630	Glyoxylate and dicarboxylate metabolism	4	58	62	2838	0.0645161	0.0363798	1.43914	0.120675	C00026 C00042 C00158 C00417	https://www.genome.jp/kegg-bin/show_pathway?tnl00630/tnl:C00026%09red/tnl:C00042%09red/tnl:C00158%09red/tnl:C00417%09red
tnl00270	Cysteine and methionine metabolism	4	58	63	2838	0.0634921	0.0382692	1.41715	0.120675	C00170 C00263 C02291 C11499	https://www.genome.jp/kegg-bin/show_pathway?tnl00270/tnl:C00170%09blue/tnl:C00263%09blue/tnl:C02291%09blue/tnl:C11499%09blue
tnl00500	Starch and sucrose metabolism	3	58	37	2838	0.0810811	0.0385132	1.41439	0.120675	C00029 C00089 C01083	https://www.genome.jp/kegg-bin/show_pathway?tnl00500/tnl:C00029%09blue/tnl:C00089%09red/tnl:C01083%09red
tnl00520	Amino sugar and nucleotide sugar metabolism	5	58	108	2838	0.0462963	0.0674697	1.17089	0.192773	C00029 C00052 C00357 C04089 C05345	https://www.genome.jp/kegg-bin/show_pathway?tnl00520/tnl:C00029%09blue/tnl:C00052%09red/tnl:C00357%09blue/tnl:C04089%09red/tnl:C05345%09blue
tnl00340	Histidine metabolism	3	58	47	2838	0.0638298	0.0697264	1.1566	0.192773	C00026 C00135 C04677	https://www.genome.jp/kegg-bin/show_pathway?tnl00340/tnl:C00026%09red/tnl:C00135%09red/tnl:C04677%09blue
tnl00053	Ascorbate and aldarate metabolism	3	58	49	2838	0.0612245	0.0770178	1.11341	0.196204	C00026 C00029 C00879	https://www.genome.jp/kegg-bin/show_pathway?tnl00053/tnl:C00026%09red/tnl:C00029%09blue/tnl:C00879%09blue
tnl04150	mTOR signaling pathway	1	58	4	2838	0.25	0.0793163	1.10064	0.196204	C00062	https://www.genome.jp/kegg-bin/show_pathway?tnl04150/tnl:C00062%09blue
tnl00620	Pyruvate metabolism	2	58	31	2838	0.0645161	0.131046	0.882577	0.307958	C00042 C00256	https://www.genome.jp/kegg-bin/show_pathway?tnl00620/tnl:C00042%09red/tnl:C00256%09blue
tnl00410	beta-Alanine metabolism	2	58	32	2838	0.0625	0.138022	0.860053	0.308906	C00135 C00864	https://www.genome.jp/kegg-bin/show_pathway?tnl00410/tnl:C00135%09red/tnl:C00864%09red
tnl00920	Sulfur metabolism	2	58	33	2838	0.0606061	0.145079	0.838396	0.309941	C00042 C00263	https://www.genome.jp/kegg-bin/show_pathway?tnl00920/tnl:C00042%09red/tnl:C00263%09blue
tnl00030	Pentose phosphate pathway	2	58	35	2838	0.0571429	0.159413	0.797476	0.325757	C00257 C05345	https://www.genome.jp/kegg-bin/show_pathway?tnl00030/tnl:C00257%09blue/tnl:C05345%09blue
tnl00670	One carbon pool by folate	1	58	9	2838	0.111111	0.169812	0.770032	0.332548	C00234	https://www.genome.jp/kegg-bin/show_pathway?tnl00670/tnl:C00234%09blue
tnl00480	Glutathione metabolism	2	58	38	2838	0.0526316	0.181379	0.741413	0.340993	C00127 C01879	https://www.genome.jp/kegg-bin/show_pathway?tnl00480/tnl:C00127%09blue/tnl:C01879%09blue
tnl00330	Arginine and proline metabolism	3	58	78	2838	0.0384615	0.212441	0.672762	0.384028	C00062 C01035 C05932	https://www.genome.jp/kegg-bin/show_pathway?tnl00330/tnl:C00062%09blue/tnl:C01035%09blue/tnl:C05932%09blue
tnl00471	D-Glutamine and D-glutamate metabolism	1	58	13	2838	0.0769231	0.235863	0.627341	0.410576	C00026	https://www.genome.jp/kegg-bin/show_pathway?tnl00471/tnl:C00026%09red
tnl00190	Oxidative phosphorylation	1	58	16	2838	0.0625	0.281984	0.549775	0.466212	C00042	https://www.genome.jp/kegg-bin/show_pathway?tnl00190/tnl:C00042%09red
tnl00564	Glycerophospholipid metabolism	2	58	52	2838	0.0384615	0.287663	0.541116	0.466212	C02737 C04230	https://www.genome.jp/kegg-bin/show_pathway?tnl00564/tnl:C02737%09red/tnl:C04230%09red
tnl00760	Nicotinate and nicotinamide metabolism	2	58	55	2838	0.0363636	0.310584	0.507821	0.482429	C00042 C00232	https://www.genome.jp/kegg-bin/show_pathway?tnl00760/tnl:C00042%09red/tnl:C00232%09red
tnl00040	Pentose and glucuronate interconversions	2	58	56	2838	0.0357143	0.318198	0.497302	0.482429	C00026 C00029	https://www.genome.jp/kegg-bin/show_pathway?tnl00040/tnl:C00026%09red/tnl:C00029%09blue
tnl00430	Taurine and hypotaurine metabolism	1	58	22	2838	0.0454545	0.366172	0.436315	0.537815	C00026	https://www.genome.jp/kegg-bin/show_pathway?tnl00430/tnl:C00026%09red
tnl00750	Vitamin B6 metabolism	1	58	29	2838	0.0344828	0.452184	0.344685	0.623739	C00232	https://www.genome.jp/kegg-bin/show_pathway?tnl00750/tnl:C00232%09red
tnl00770	Pantothenate and CoA biosynthesis	1	58	30	2838	0.0333333	0.463495	0.333955	0.623739	C00864	https://www.genome.jp/kegg-bin/show_pathway?tnl00770/tnl:C00864%09red
tnl00010	Glycolysis / Gluconeogenesis	1	58	31	2838	0.0322581	0.474577	0.323693	0.623739	C05345	https://www.genome.jp/kegg-bin/show_pathway?tnl00010/tnl:C05345%09blue
tnl00350	Tyrosine metabolism	2	58	78	2838	0.025641	0.477758	0.320792	0.623739	C00042 C00232	https://www.genome.jp/kegg-bin/show_pathway?tnl00350/tnl:C00042%09red/tnl:C00232%09red
tnl00400	Phenylalanine, tyrosine and tryptophan biosynthesis	1	58	34	2838	0.0294118	0.50649	0.295429	0.632009	C04691	https://www.genome.jp/kegg-bin/show_pathway?tnl00400/tnl:C04691%09blue
tnl00380	Tryptophan metabolism	2	58	83	2838	0.0240964	0.510986	0.291591	0.632009	C00322 C03227	https://www.genome.jp/kegg-bin/show_pathway?tnl00380/tnl:C00322%09red/tnl:C03227%09blue
tnl00510	N-Glycan biosynthesis	1	58	38	2838	0.0263158	0.546093	0.262733	0.641659	C00621	https://www.genome.jp/kegg-bin/show_pathway?tnl00510/tnl:C00621%09blue
tnl00561	Glycerolipid metabolism	1	58	38	2838	0.0263158	0.546093	0.262733	0.641659	C00029	https://www.genome.jp/kegg-bin/show_pathway?tnl00561/tnl:C00029%09blue
tnl00640	Propanoate metabolism	1	58	48	2838	0.0208333	0.631945	0.199321	0.724425	C00042	https://www.genome.jp/kegg-bin/show_pathway?tnl00640/tnl:C00042%09red
tnl00983	Drug metabolism - other enzymes	1	58	52	2838	0.0192308	0.661624	0.179389	0.738413	C16634	https://www.genome.jp/kegg-bin/show_pathway?tnl00983/tnl:C16634%09red
tnl00051	Fructose and mannose metabolism	1	58	54	2838	0.0185185	0.675569	0.17033	0.738413	C05345	https://www.genome.jp/kegg-bin/show_pathway?tnl00051/tnl:C05345%09blue
tnl00360	Phenylalanine metabolism	1	58	60	2838	0.0166667	0.714101	0.14624	0.76279	C00042	https://www.genome.jp/kegg-bin/show_pathway?tnl00360/tnl:C00042%09red
tnl00130	Ubiquinone and other terpenoid-quinone biosynthesis	1	58	71	2838	0.0140845	0.773415	0.111588	0.807789	C05847	https://www.genome.jp/kegg-bin/show_pathway?tnl00130/tnl:C05847%09blue
tnl00980	Metabolism of xenobiotics by cytochrome P450	1	58	121	2838	0.00826446	0.922186	0.0351814	0.942234	C19580	https://www.genome.jp/kegg-bin/show_pathway?tnl00980/tnl:C19580%09blue
tnl00860	Porphyrin and chlorophyll metabolism	1	58	138	2838	0.00724638	0.94614	0.0240447	0.94614	C00931	https://www.genome.jp/kegg-bin/show_pathway?tnl00860/tnl:C00931%09blue

## Sheet: Cou-48h_vs_Cou-24h
KEGG enrichemnt analysis of differential metabolites at 24 h to 48 h in S. litura after coumarin treatment
ID Annotation	Annotation	in set	set	in background	background	RichFactor	p-value	-lg(p-value)	FDR correction	Matching IDs	URL
tnl02010	ABC transporters	8	45	93	2838	0.0860215	7.8116e-05	4.10726	0.00367145	C00025 C00062 C00089 C00181 C00243 C01083 C01606 C05349	https://www.genome.jp/kegg-bin/show_pathway?tnl02010/tnl:C00025%09red/tnl:C00062%09blue/tnl:C00089%09red/tnl:C00181%09red/tnl:C00243%09red/tnl:C01083%09red/tnl:C01606%09red/tnl:C05349%09red
tnl00220	Arginine biosynthesis	4	45	23	2838	0.173913	0.000392247	3.40644	0.00687644	C00025 C00026 C00062 C00624	https://www.genome.jp/kegg-bin/show_pathway?tnl00220/tnl:C00025%09red/tnl:C00026%09red/tnl:C00062%09blue/tnl:C00624%09blue
tnl00650	Butanoate metabolism	5	45	42	2838	0.119048	0.000438922	3.35761	0.00687644	C00025 C00026 C00042 C00232 C00497	https://www.genome.jp/kegg-bin/show_pathway?tnl00650/tnl:C00025%09red/tnl:C00026%09red/tnl:C00042%09red/tnl:C00232%09red/tnl:C00497%09red
tnl00250	Alanine, aspartate and glutamate metabolism	4	45	28	2838	0.142857	0.000855914	3.06757	0.0077918	C00025 C00026 C00042 C00232	https://www.genome.jp/kegg-bin/show_pathway?tnl00250/tnl:C00025%09red/tnl:C00026%09red/tnl:C00042%09red/tnl:C00232%09red
tnl00471	D-Glutamine and D-glutamate metabolism	3	45	13	2838	0.230769	0.000953896	3.0205	0.0077918	C00025 C00026 C00819	https://www.genome.jp/kegg-bin/show_pathway?tnl00471/tnl:C00025%09red/tnl:C00026%09red/tnl:C00819%09red
tnl00260	Glycine, serine and threonine metabolism	5	45	50	2838	0.1	0.000994698	3.00231	0.0077918	C00065 C00263 C00740 C02291 C02737	https://www.genome.jp/kegg-bin/show_pathway?tnl00260/tnl:C00065%09red/tnl:C00263%09red/tnl:C00740%09red/tnl:C02291%09blue/tnl:C02737%09blue
tnl00760	Nicotinate and nicotinamide metabolism	4	45	55	2838	0.0727273	0.0104398	1.98131	0.0700958	C00042 C00232 C01004 C05380	https://www.genome.jp/kegg-bin/show_pathway?tnl00760/tnl:C00042%09red/tnl:C00232%09red/tnl:C01004%09blue/tnl:C05380%09blue
tnl00472	D-Arginine and D-ornithine metabolism	2	45	11	2838	0.181818	0.0123484	1.90839	0.0710678	C00062 C00515	https://www.genome.jp/kegg-bin/show_pathway?tnl00472/tnl:C00062%09blue/tnl:C00515%09red
tnl00920	Sulfur metabolism	3	45	33	2838	0.0909091	0.0145849	1.8361	0.0710678	C00042 C00065 C00263	https://www.genome.jp/kegg-bin/show_pathway?tnl00920/tnl:C00042%09red/tnl:C00065%09red/tnl:C00263%09red
tnl00630	Glyoxylate and dicarboxylate metabolism	4	45	62	2838	0.0645161	0.0157566	1.80254	0.0710678	C00025 C00026 C00042 C00065	https://www.genome.jp/kegg-bin/show_pathway?tnl00630/tnl:C00025%09red/tnl:C00026%09red/tnl:C00042%09red/tnl:C00065%09red
tnl00270	Cysteine and methionine metabolism	4	45	63	2838	0.0634921	0.0166329	1.77903	0.0710678	C00065 C00263 C02291 C04582	https://www.genome.jp/kegg-bin/show_pathway?tnl00270/tnl:C00065%09red/tnl:C00263%09red/tnl:C02291%09blue/tnl:C04582%09red
tnl00330	Arginine and proline metabolism	4	45	78	2838	0.0512821	0.0335484	1.47433	0.131398	C00025 C00062 C00763 C05932	https://www.genome.jp/kegg-bin/show_pathway?tnl00330/tnl:C00025%09red/tnl:C00062%09blue/tnl:C00763%09red/tnl:C05932%09red
tnl00020	Citrate cycle (TCA cycle)	2	45	20	2838	0.1	0.0389788	1.40917	0.132667	C00026 C00042	https://www.genome.jp/kegg-bin/show_pathway?tnl00020/tnl:C00026%09red/tnl:C00042%09red
tnl00053	Ascorbate and aldarate metabolism	3	45	49	2838	0.0612245	0.0413329	1.3837	0.132667	C00026 C05385 C05422	https://www.genome.jp/kegg-bin/show_pathway?tnl00053/tnl:C00026%09red/tnl:C05385%09red/tnl:C05422%09red
tnl00310	Lysine degradation	3	45	50	2838	0.06	0.0434945	1.36157	0.132667	C00026 C00042 C01181	https://www.genome.jp/kegg-bin/show_pathway?tnl00310/tnl:C00026%09red/tnl:C00042%09red/tnl:C01181%09blue
tnl00430	Taurine and hypotaurine metabolism	2	45	22	2838	0.0909091	0.0464552	1.33297	0.132667	C00025 C00026	https://www.genome.jp/kegg-bin/show_pathway?tnl00430/tnl:C00025%09red/tnl:C00026%09red
tnl00970	Aminoacyl-tRNA biosynthesis	3	45	52	2838	0.0576923	0.0479859	1.31889	0.132667	C00025 C00062 C00065	https://www.genome.jp/kegg-bin/show_pathway?tnl00970/tnl:C00025%09red/tnl:C00062%09blue/tnl:C00065%09red
tnl00040	Pentose and glucuronate interconversions	3	45	56	2838	0.0535714	0.0576281	1.23937	0.145616	C00026 C00181 C05385	https://www.genome.jp/kegg-bin/show_pathway?tnl00040/tnl:C00026%09red/tnl:C00181%09red/tnl:C05385%09red
tnl00230	Purine metabolism	4	45	95	2838	0.0421053	0.0617058	1.20967	0.145616	C00262 C00362 C00366 C00499	https://www.genome.jp/kegg-bin/show_pathway?tnl00230/tnl:C00262%09red/tnl:C00362%09blue/tnl:C00366%09red/tnl:C00499%09blue
tnl04150	mTOR signaling pathway	1	45	4	2838	0.25	0.0619643	1.20786	0.145616	C00062	https://www.genome.jp/kegg-bin/show_pathway?tnl04150/tnl:C00062%09blue
tnl04068	FoxO signaling pathway	1	45	5	2838	0.2	0.076859	1.11431	0.16986	C00025	https://www.genome.jp/kegg-bin/show_pathway?tnl04068/tnl:C00025%09red
tnl00770	Pantothenate and CoA biosynthesis	2	45	30	2838	0.0666667	0.0808159	1.0925	0.16986	C00864 C03492	https://www.genome.jp/kegg-bin/show_pathway?tnl00770/tnl:C00864%09red/tnl:C03492%09blue
tnl00620	Pyruvate metabolism	2	45	31	2838	0.0645161	0.0855422	1.06782	0.16986	C00042 C00256	https://www.genome.jp/kegg-bin/show_pathway?tnl00620/tnl:C00042%09red/tnl:C00256%09red
tnl00520	Amino sugar and nucleotide sugar metabolism	4	45	108	2838	0.037037	0.0896678	1.04736	0.16986	C00181 C00357 C05345 C05385	https://www.genome.jp/kegg-bin/show_pathway?tnl00520/tnl:C00181%09red/tnl:C00357%09blue/tnl:C05345%09red/tnl:C05385%09red
tnl00410	beta-Alanine metabolism	2	45	32	2838	0.0625	0.0903513	1.04407	0.16986	C00864 C03492	https://www.genome.jp/kegg-bin/show_pathway?tnl00410/tnl:C00864%09red/tnl:C03492%09blue
tnl00500	Starch and sucrose metabolism	2	45	37	2838	0.0540541	0.115512	0.937371	0.208811	C00089 C01083	https://www.genome.jp/kegg-bin/show_pathway?tnl00500/tnl:C00089%09red/tnl:C01083%09red
tnl00480	Glutathione metabolism	2	45	38	2838	0.0526316	0.120744	0.918135	0.209449	C00025 C05422	https://www.genome.jp/kegg-bin/show_pathway?tnl00480/tnl:C00025%09red/tnl:C05422%09red
tnl00350	Tyrosine metabolism	3	45	78	2838	0.0384615	0.124778	0.903862	0.209449	C00042 C00232 C01693	https://www.genome.jp/kegg-bin/show_pathway?tnl00350/tnl:C00042%09red/tnl:C00232%09red/tnl:C01693%09blue
tnl00052	Galactose metabolism	2	45	46	2838	0.0434783	0.164467	0.78392	0.266528	C00089 C00243	https://www.genome.jp/kegg-bin/show_pathway?tnl00052/tnl:C00089%09red/tnl:C00243%09red
tnl00340	Histidine metabolism	2	45	47	2838	0.0425532	0.170125	0.769233	0.266528	C00025 C00026	https://www.genome.jp/kegg-bin/show_pathway?tnl00340/tnl:C00025%09red/tnl:C00026%09red
tnl00564	Glycerophospholipid metabolism	2	45	52	2838	0.0384615	0.198872	0.701426	0.301516	C02737 C13482	https://www.genome.jp/kegg-bin/show_pathway?tnl00564/tnl:C02737%09blue/tnl:C13482%09blue
tnl00190	Oxidative phosphorylation	1	45	16	2838	0.0625	0.22618	0.645545	0.332202	C00042	https://www.genome.jp/kegg-bin/show_pathway?tnl00190/tnl:C00042%09red
tnl00910	Nitrogen metabolism	1	45	19	2838	0.0526316	0.262624	0.580665	0.370156	C00025	https://www.genome.jp/kegg-bin/show_pathway?tnl00910/tnl:C00025%09red
tnl00740	Riboflavin metabolism	1	45	20	2838	0.05	0.274395	0.561624	0.370156	C01352	https://www.genome.jp/kegg-bin/show_pathway?tnl00740/tnl:C01352%09red
tnl00240	Pyrimidine metabolism	2	45	65	2838	0.0307692	0.275648	0.559645	0.370156	C01368 C02067	https://www.genome.jp/kegg-bin/show_pathway?tnl00240/tnl:C01368%09blue/tnl:C02067%09red
tnl00600	Sphingolipid metabolism	1	45	25	2838	0.04	0.330548	0.480766	0.431548	C00065	https://www.genome.jp/kegg-bin/show_pathway?tnl00600/tnl:C00065%09red
tnl00780	Biotin metabolism	1	45	28	2838	0.0357143	0.362176	0.441081	0.460061	C05921	https://www.genome.jp/kegg-bin/show_pathway?tnl00780/tnl:C05921%09red
tnl00750	Vitamin B6 metabolism	1	45	29	2838	0.0344828	0.37239	0.429002	0.460587	C00232	https://www.genome.jp/kegg-bin/show_pathway?tnl00750/tnl:C00232%09red
tnl00010	Glycolysis / Gluconeogenesis	1	45	31	2838	0.0322581	0.392341	0.406336	0.472821	C05345	https://www.genome.jp/kegg-bin/show_pathway?tnl00010/tnl:C05345%09red
tnl00400	Phenylalanine, tyrosine and tryptophan biosynthesis	1	45	34	2838	0.0294118	0.42111	0.375605	0.493385	C00826	https://www.genome.jp/kegg-bin/show_pathway?tnl00400/tnl:C00826%09blue
tnl00030	Pentose phosphate pathway	1	45	35	2838	0.0285714	0.4304	0.366128	0.493385	C05345	https://www.genome.jp/kegg-bin/show_pathway?tnl00030/tnl:C05345%09red
tnl04080	Neuroactive ligand-receptor interaction	1	45	40	2838	0.025	0.474708	0.323573	0.531221	C00025	https://www.genome.jp/kegg-bin/show_pathway?tnl04080/tnl:C00025%09red
tnl00640	Propanoate metabolism	1	45	48	2838	0.0208333	0.538685	0.268665	0.588796	C00042	https://www.genome.jp/kegg-bin/show_pathway?tnl00640/tnl:C00042%09red
tnl00983	Drug metabolism - other enzymes	1	45	52	2838	0.0192308	0.56775	0.245843	0.606461	C16633	https://www.genome.jp/kegg-bin/show_pathway?tnl00983/tnl:C16633%09blue
tnl00051	Fructose and mannose metabolism	1	45	54	2838	0.0185185	0.581604	0.235373	0.607453	C05345	https://www.genome.jp/kegg-bin/show_pathway?tnl00051/tnl:C05345%09red
tnl00360	Phenylalanine metabolism	1	45	60	2838	0.0166667	0.62061	0.207181	0.634101	C00042	https://www.genome.jp/kegg-bin/show_pathway?tnl00360/tnl:C00042%09red
tnl00860	Porphyrin and chlorophyll metabolism	1	45	138	2838	0.00724638	0.895772	0.0478025	0.895772	C00025	https://www.genome.jp/kegg-bin/show_pathway?tnl00860/tnl:C00025%09red
